# Supplementary material for: Characterization of the chromatin accessibility in an Alzheimer’s disease (AD) mouse model
Source: Alzheimers Res Ther. 2020 Mar 23;12:29. doi: 10.1186/s13195-020-00598-2 (PMC7092509; doi:10.1186/s13195-020-00598-2)
Supplement: Supplementary file 2 — Additional file 2. [file 13195_2020_598_MOESM2_ESM.xlsx]

## Sheet: AllPathway_Result
PathwayID

## Sheet: AllPathway2Gene
PathwayID

## Sheet: AllGene2Pathway
QueryID
