# Supplementary material for: Characterization of the chromatin accessibility in an Alzheimer’s disease (AD) mouse model
Source: Alzheimers Res Ther. 2020 Mar 23;12:29. doi: 10.1186/s13195-020-00598-2 (PMC7092509; doi:10.1186/s13195-020-00598-2)
Supplement: Supplementary file 8 — Additional file 8. [file 13195_2020_598_MOESM8_ESM.xlsx]

## Sheet: Sheet1
Prnp
Nkd1
Cntn4
Tspan11
Ppm1k
Gab1
Srek1
Hlf
Pde4d
Nr4a2
Bmpr1b
Klf6
Tspan12
B3galt2
Sox11
Gli3
Htr1a
Adam22
Foxn3
Stau2
Cspg5
Pclo
Apc
Mical3
Rspo3
Gprin3
Met
Sox4
Tmem74
Tox
Oxr1
Prg4
Aqp4
Dctd
Ppm1l
Tnfrsf11a
Ccdc129
Shisa3
Fgfrl1
Olfr31
Il1rl2
Cdc42ep1
Flrt2
