# Supplementary material for: Characterization of the chromatin accessibility in an Alzheimer’s disease (AD) mouse model
Source: Alzheimers Res Ther. 2020 Mar 23;12:29. doi: 10.1186/s13195-020-00598-2 (PMC7092509; doi:10.1186/s13195-020-00598-2)
Supplement: Supplementary file 9 — Additional file 9. [file 13195_2020_598_MOESM9_ESM.xlsx]

## Sheet: Sheet1
Sfrp5
Rbpj
Crb2
Pdzd2
Rsph9
Slc25a33
Pax7
Hacd2
Cox7a2l
Ackr4
Marcksl1
Bbox1
Arl4d
Pgbd5
Synpr
Asic4
Pdk4
Lhfp
2010300C02Rik
Fbxo34
Traf3ip2
Thumpd3
Add2
Casc4
Smim20
Scd4
Tnfrsf9
Foxo1
Myh14
Sesn1
Sbspon
Gpt2
Lsm4
Npc2
Ndufa13
Pon2
Zfp777
Trim2
Irs2
Rara
Prr5
Rapgef5
Hectd2
Slc37a1
