# Supplementary material for: Characterization of the chromatin accessibility in an Alzheimer’s disease (AD) mouse model
Source: Alzheimers Res Ther. 2020 Mar 23;12:29. doi: 10.1186/s13195-020-00598-2 (PMC7092509; doi:10.1186/s13195-020-00598-2)
Supplement: Supplementary file 10 — Additional file 10. [file 13195_2020_598_MOESM10_ESM.xlsx]

## Sheet: Sheet1
gene_id	log2FoldChange	pvalue	padj	APPPS1	APPPS2	APPPS3	WT1	WT2	WT3	Style	APPPS1	APPPS2	APPPS3	WT1	WT2	WT3	APPPS1	APPPS2	APPPS3	WT1	WT2	WT3	AccID	Symbol	GeneType	Location	Strand	KeggID	Description
Sele	5.66688	0.00151982	0.0486507	1.98562	1.97532	50.8158	0.904797	0	0	up	2	2	51	1	0	0	0.0231998	0.0232177	0.605544	0.010423	0	0	NM_011345.2	Sele	mRNA	chr1:164048234-164057677	+	mmu:20339	E-selectin
Cst7	5.25218	6.91e-23	8.57e-20	275.009	190.619	132.52	9.95277	0	5.20537	up	277	193	133	11	0	5	9.48963	6.617	4.66381	0.33861	0	0.180425	NM_009977.3	Cst7	mRNA	chr2:150570415-150578944	+	mmu:13011	Cystatin-F
Gm10260	5.09831	9.4e-05	0.00655515	17.8706	939.267	1024.29	21.7151	25.7083	10.4107	up	18	951	1028	24	24	10	1.08382	57.3058	63.3573	1.29847	1.54885	0.63422	UPI000024F088	Gm10260	mRNA	chr13:97760072-97760632	-	mmu:100039740	Uncharacterized protein
Serpinb11	4.92977	0.00495112	1	6.94968	4.93831	4.98195	0	0	0	up	7	5	5	0	0	0	0.113461	0.081106	0.0829543	0	0	0	NM_025867.2	Serpinb11	mRNA	chr1:107361929-107380475	+	mmu:66957	Serpin B11
Il22	4.88058	0.00476149	1	25.8131	3.95065	1.99278	0	1.07118	0	up	26	4	2	0	1	0	0.791219	0.12182	0.0622979	0	0.0326165	0	NM_016971.2	Il22	mRNA	chr10:118204942-118210047	+	mmu:50929	Iltifb protein
Gm10334	4.74749	0.0416355	1	9.92812	4.93831	0	0	0	0	up	10	5	0	0	0	0	0.385605	0.192951	0	0	0	0	NM_001103153.1	Gm10334	mRNA	chr6:41442216-41446145	-	mmu:100040233	Trypsinogen 15
Trim34b	4.71844	0.000221688	0.0119833	11.9137	15.8026	23.9133	1.80959	0	0	up	12	16	24	2	0	0	0.221865	0.296048	0.454192	0.0332258	0	0	NM_001243916.1	Trim34b	mRNA	chr7:104329471-104336909	+	mmu:434218	Protein Trim34b
Ccr6	4.63297	1.74e-07	3.27e-05	34.7484	31.6052	31.8845	2.71439	1.07118	0	up	35	32	32	3	1	0	0.673655	0.616387	0.630434	0.0518834	0.0206292	0	NM_009835.4	Ccr6	mRNA	chr17:8236212-8257141	+	mmu:12458	C-C chemokine receptor type 6
Krtdap	4.4261	0.0259314	1	1.98562	5.92597	3.98556	0	0	0	up	2	6	4	0	0	0	0.14374	0.431553	0.294258	0	0	0	NM_001033131.3	Krtdap	mRNA	chr7:30787905-30791085	+	mmu:64661	MCG133483, isoform CRA_b
Ly6c2	4.34201	0.00958536	1	9.92812	1.97532	9.96389	0.904797	0	0	up	10	2	10	1	0	0	0.657498	0.329002	0.630937	0.295395	0.264265	0.259706	NM_001099217.1	Ly6c2	mRNA	chr15:75108443-75111937	-	mmu:100041546	Lymphocyte antigen 6C2
Zfp990	4.31064	0.000167029	0.00994973	17.8706	6.91364	34.8736	0.904797	1.07118	1.04107	up	18	7	35	1	1	1	0.199744	0.0777381	0.397548	0.00997103	0.0118937	0.0116885
Cd300lf	4.24897	8.78e-12	4.5e-09	64.5328	43.4571	62.7725	3.61919	3.21353	2.08215	up	65	44	63	4	3	2	1.18271	0.824949	1.17391	0.064407	0.0576196	0.0377504	NM_145634.3	Cd300lf	mRNA	chr11:115116214-115133992	-	mmu:246746	CMRF35-like molecule 1
Wfdc21	4.16422	0.0425031	1	3.97125	2.96299	2.98917	0	0	0	up	4	3	3	0	0	0	0.311327	0.233675	0.239	0	0	0	NM_183249.2	Wfdc21	mRNA	chr11:83746940-83752642	+	mmu:66107	Protein Wfdc21
Tmprss4	4.0512	0.013778	1	4.96406	4.93831	7.97111	0.904797	0	0	up	5	5	8	1	0	0	0.073947	0.0740039	0.121105	0.0132889	0	0	NM_145403.2	Tmprss4	mRNA	chr9:45172726-45204092	-	mmu:214523	Transmembrane protease serine 4
Tas1r2	3.97143	0.0314155	1	3.97125	0.987662	11.9567	0	1.07118	0	up	4	1	12	0	1	0	0.0665159	0.0110945	0.136168	0	0.011882	0	NM_031873.1	Tas1r2	mRNA	chr4:139653538-139670280	+	mmu:83770	Tas1r2 protein
Gh	3.80904	0.00667625	1	10.9209	3.95065	12.9531	0.904797	0	1.04107	up	11	4	13	1	0	1	0.431054	0.156868	0.521438	0.0352109	0	0.0412758	NM_008117.3	Gh	mRNA	chr11:106300271-106301865	-	mmu:14599	Somatotropin
Mmp8	3.75652	0.00837995	1	3.97125	7.9013	14.9458	0.904797	0	1.04107	up	4	8	15	1	0	1	0.0557179	0.111522	0.213868	0.0125162	0	0.0146721	NM_008611.4	Mmp8	mRNA	chr9:7558456-7568485	+	mmu:17394	Neutrophil collagenase
Lvrn	3.61568	0.00280003	1	5.95687	11.8519	18.9314	0.904797	0	2.08215	up	6	12	19	1	0	2	0.0629617	0.12602	0.204079	0.00942895	0	0.0221061	NM_029008.1	4833403I15Rik	mRNA	chr18:46850039-46905446	+	mmu:74574	Protein 4833403I15Rik
Dcstamp	3.58207	0.043451	1	3.97125	2.96299	5.97834	0.904797	0	0	up	4	3	6	1	0	0	0.0676594	0.0507836	0.103882	0.0151987	0	0	NM_029422.4	Dcstamp	mRNA	chr15:39745932-39760934	+	mmu:75766	Tm7sf4 protein
Gm17720	3.58159	0.0434757	1	2.97843	3.95065	5.97834	0.904797	0	0	up	3	4	6	1	0	0	12.5107	8.76425	10.2445	10.1173	2.6818	9.22438
E030025P04Rik	3.58078	0.0421873	1	2.97843	4.93831	4.98195	0	1.07118	0	up	3	5	5	0	1	0	0.0940046	0.156795	0.160368	0	0.0335847	0	NM_001085512.1	E030025P04Rik	mRNA	chr11:109139291-109144369	-	mmu:268498	Protein E030025P04Rik
Spata20	3.42982	0.0228745	1	4.96406	6.91364	8.9675	1.80959	0	0	up	5	7	9	2	0	0	0.0642919	0.090078	0.118454	0.0231076	0	0	NM_144827.4	Spata20	mRNA	chr11:94478904-94485348	-	mmu:217116	Spermatogenesis-associated protein 20
H60b	3.33441	0.039163	1	3.97125	13.8273	2.98917	0	2.14235	0	up	4	14	3	0	2	0	0.125107	0.438213	0.0960426	0	0.0670451	0	NM_001177775.1	H60b	mRNA	chr10:22273346-22288849	+	mmu:667281	Protein H60b
Olfr464	3.27885	0.0308892	1	9.92812	7.9013	1.99278	0	1.07118	1.04107	up	10	8	2	0	1	1	0.151339	0.121165	0.0309815	0	0.0162206	0.0159407	NM_146412.2	Olfr464	mRNA	chr11:87913920-87915003	-	mmu:258407	Olfactory receptor
Slamf8	3.10612	0.0285342	1	17.8706	5.92597	1.99278	0.904797	0	2.08215	up	18	6	2	1	0	2	0.366499	0.12226	0.0416822	0.0182952	0	0.042893	NM_029084.3	Slamf8	mRNA	chr1:172581758-172590568	-	mmu:74748	SLAM family member 8
Clec7a	2.92234	4.97e-10	1.72e-07	177.713	76.05	71.74	15.3816	16.0677	11.4518	up	179	77	72	17	15	11	2.65544	1.14316	1.09329	0.226605	0.2385	0.171883	NM_020008.2	Clec7a	mRNA	chr6:129463026-129472777	-	mmu:56644	C-type lectin domain family 7 member A
Baiap2l1	2.75237	7.39e-29	1.37e-25	1222.15	935.316	619.754	107.671	154.25	150.956	up	1231	947	622	119	144	145	13.0663	10.0051	6.85757	1.11237	1.65021	1.61079	NM_025833.3	Baiap2l1	mRNA	chr5:144264526-144358112	-	mmu:66898	Brain-specific angiogenesis inhibitor 1-associated protein 2-like protein 1
Pbld1	2.72252	0.0209605	1	8.9353	9.87662	6.97472	2.71439	1.07118	0	up	9	10	7	3	1	0	0.126303	0.140444	0.100551	0.0378294	0.0150413	0	NM_026701.2	Pbld1	mRNA	chr10:63060713-63064128	+	mmu:68371	Phenazine biosynthesis-like domain-containing protein 1
Itgax	2.56985	1.02e-06	0.000150769	132.044	61.2351	46.8303	19.0007	12.8541	8.32859	up	133	62	47	21	12	8	1.11038	0.51802	0.401641	0.157535	0.107378	0.0703505	NM_021334.2	Itgax	mRNA	chr7:128129551-128134101	+	mmu:16411	Putative uncharacterized protein
Ltf	2.538	0.000463899	0.0198424	17.8706	25.6792	20.9242	2.71439	6.42706	2.08215	up	18	26	21	3	6	2	0.221663	0.320426	0.264704	0.0331956	0.0791929	0.0259422	NM_008522.3	Ltf	mRNA	chr9:111019271-111040493	+	mmu:17002	Lactoferrin
Timp1	2.50126	5.87e-05	0.00452943	29.7843	68.1487	145.473	7.23838	22.4947	13.534	up	30	69	146	8	21	13	1.14764	2.64161	5.71687	0.274988	0.861032	0.523824	NM_011593.2	Timp1	mRNA	chrx:20870221-20874735	+	mmu:21857	Metalloproteinase inhibitor 1
Adprhl1	2.4976	0.0399438	1	13.8994	4.93831	3.98556	0.904797	2.14235	1.04107	up	14	5	4	1	2	1	0.0904563	0.0323307	0.026454	0.00580562	0.0138502	0.00680561	NM_172750.3	Adprhl1	mRNA	chr8:13235655-13254162	-	mmu:234072	[Protein ADP-ribosylarginine] hydrolase-like protein 1
Cd209b	2.45508	0.00767789	1	12.9066	8.88896	16.9386	1.80959	4.28471	1.04107	up	13	9	17	2	4	1	0.215364	0.149213	0.288269	0.0297713	0.0710237	0.0174496	NM_026972.5	Cd209b	mRNA	chr8:3918677-3926813	-	mmu:69165	CD209b antigen, isoform CRA_a
Myh13	2.35058	0.00237953	0.0641654	18.8634	19.7532	11.9567	4.52399	3.21353	2.08215	up	19	20	12	5	3	2	0.105873	0.111531	0.0684434	0.0250345	0.0238894	0.0234772	NM_001081250.1	Myh13	mRNA	chr11:67327103-67371502	+	mmu:544791	Protein Myh13
Scgb3a1	2.28182	0.00813171	0.136091	8.9353	16.7903	88.6786	11.7624	6.42706	5.20537	up	9	17	89	13	6	5	0.508379	0.961011	5.14583	0.659822	0.363254	0.297489	NM_170727.2	Scgb3a1	mRNA	chr11:49663610-49665118	+	mmu:68662	Secretoglobin, family 3A, member 1
S100a8	2.1971	1.7e-05	0.001647	55.5974	59.2597	76.722	25.3343	8.56942	7.28752	up	56	60	77	28	8	7	3.89223	4.17345	5.47799	1.74866	0.595956	0.512465	NM_013650.2	S100a8	mRNA	chr3:90668978-90670035	+	mmu:20201	Protein S100-A8
Ly9	2.17012	0.000289195	0.0142068	57.5831	21.7286	35.87	12.6672	6.42706	6.24644	up	58	22	36	14	6	6	0.787452	0.298919	0.500286	0.17079	0.0873095	0.0858032	NM_008534.3	Ly9	mRNA	chr1:171588632-171607358	-	mmu:17085	T-lymphocyte surface antigen Ly-9
Angptl7	2.09389	0.000589705	0.0232943	41.6981	22.7162	34.8736	4.52399	5.35589	13.534	up	42	23	35	5	5	13	0.657727	0.360461	0.561028	0.0703565	0.0839229	0.214435	NM_001039554.3	Angptl7	mRNA	chr4:148495183-148500460	-	mmu:654812	Angiopoietin-related protein 7
Hcar2	2.05586	0.0452252	1	12.9066	3.95065	20.9242	1.80959	1.07118	6.24644	up	13	4	21	2	1	6	0.227527	0.0700621	0.376208	0.0314526	0.0187587	0.110611	NM_030701.3	Hcar2	mRNA	chr5:123863570-123865499	-	mmu:80885	G protein-coupled receptor 109A
Olfr111	2.03957	0.00921041	0.144901	15.885	24.6916	8.9675	3.61919	5.35589	3.12322	up	16	25	9	4	5	3	0.206284	0.322567	0.11877	0.0463386	0.0690922	0.0407402	NM_001005485.2	Olfr111	mRNA	chr17:37508030-37532449	+	mmu:545205	Olfactory receptor
Camp	1.96864	0.0251781	0.249186	19.8562	14.8149	8.9675	2.71439	7.49824	1.04107	up	20	15	9	3	7	1	0.891266	0.668964	0.410525	0.120126	0.334341	0.046939	NM_009921.2	Camp	mRNA	chr9:109847379-109849617	-	mmu:12796	Cathelin-related antimicrobial peptide
Ngp	1.9558	0.000484169	0.020301	27.7987	25.6792	32.8808	4.52399	9.6406	8.32859	up	28	26	33	5	9	8	0.773986	0.719255	0.933704	0.124189	0.266644	0.232928	NM_008694.2	Ngp	mRNA	chr9:110419747-110423012	+	mmu:18054	Neutrophilic granule protein
Cd22	1.90811	0.00555519	0.109158	20.849	19.7532	14.9458	7.23838	3.21353	4.16429	up	21	20	15	8	3	4	0.1785	0.170131	0.130506	0.0611008	0.0273309	0.0358125	NM_009845.3	Cd22	mRNA	chr7:30865827-30880065	-	mmu:12483	B-cell receptor CD22
Tgm1	1.90569	0.0237048	1	6.94968	13.8273	16.9386	2.71439	4.28471	3.12322	up	7	14	17	3	4	3	0.0829077	0.165943	0.206094	0.0319269	0.0507775	0.0374261	NM_019984.3	Tgm1	mRNA	chr14:55700009-55713492	-	mmu:21816	Protein-glutamine gamma-glutamyltransferase K
Tnfsf8	1.89619	0.0244819	0.24496	14.8922	6.91364	25.9061	6.33358	4.28471	2.08215	up	15	7	26	7	4	2	0.133093	0.0621578	0.236133	0.0558084	0.0380397	0.0186917	NM_009403.3	Tnfsf8	mRNA	chr4:63831308-63861347	-	mmu:21949	Tumor necrosis factor ligand superfamily member 8
S100a9	1.88573	4.31e-05	0.00346447	73.4681	82.9636	87.6822	31.6679	26.7794	7.28752	up	74	84	88	35	25	7	4.81627	5.47132	5.86249	2.04685	1.74395	0.479881	NM_009114.3	S100a9	mRNA	chr3:90692632-90695721	-	mmu:20202	Protein S100-A9
Masp2	1.80689	0.0157694	0.194633	36.734	6.91364	36.8664	7.23838	5.35589	10.4107	up	37	7	37	8	5	10	0.45289	0.0884368	0.48618	0.0992538	0.0591961	0.11635	NM_010767.3	Masp2	mRNA	chr4:148602554-148604417	+	mmu:17175	Putative uncharacterized protein
Hbegf	1.80379	1.01e-61	1.5e-57	966.006	896.797	960.519	256.058	281.72	271.72	up	973	908	964	283	263	261	13.8504	12.9351	14.0458	3.61971	4.01253	3.91332	NM_010415.2	Hbegf	mRNA	chr18:36504929-36515805	-	mmu:15200	Proheparin-binding EGF-like growth factor
Gpr84	1.79606	0.000113128	0.0074181	76.4465	33.5805	52.8086	17.1911	17.1388	12.4929	up	77	34	53	19	16	12	1.50781	0.666301	1.06231	0.33431	0.335808	0.247511	NM_030720.1	Gpr84	mRNA	chr15:103308235-103310612	-	mmu:80910	G-protein coupled receptor 84
9930111J21Rik1	1.77924	0.00941863	0.146343	21.8419	15.8026	13.9494	4.52399	4.28471	6.24644	up	22	16	14	5	4	6	0.192373	0.157517	0.161107	0.0628564	0.0562325	0.0736831	NM_001114679.1	9930111J21Rik1	mRNA	chr11:48965817-48979398	-	mmu:667214	Protein 9930111J21Rik1
Dkkl1	1.73362	0.00154116	0.0492278	296.851	161.977	46.8303	31.6679	70.6977	49.9715	up	299	164	47	35	66	48	8.79018	4.82508	1.41431	0.924555	2.07962	1.48636	NM_015789.3	Dkkl1	mRNA	chr7:45207525-45211812	-	mmu:50722	Putative uncharacterized protein
Dynlt1b	1.69181	0.000169357	0.00994973	68.504	62.2227	93.6606	12.6672	38.5624	18.7393	up	69	63	94	14	36	18	3.02302	2.84997	4.21541	0.551135	1.69047	0.830655	NM_009342.2	Dynlt1b	mRNA	chr17:6430112-6436296	+	mmu:21648	Dynein light chain Tctex-type 1
Rspo1	1.68754	0.00256901	0.0668527	218.419	160.001	40.852	20.8103	50.3453	59.3412	up	220	162	41	23	47	57	4.052	2.98604	0.772949	0.380639	0.92781	1.1252	NM_138683.2	Rspo1	mRNA	chr4:124986430-125009099	+	mmu:192199	R-spondin homolog (Xenopus laevis)
Ctrl	1.68604	0.0357194	0.29022	20.849	10.8643	9.96389	4.52399	2.14235	6.24644	up	21	11	10	5	2	6	0.807006	0.423043	0.393349	0.20718	0.123564	0.242865	NM_023182.2	Ctrl	mRNA	chr8:105932003-105933862	-	mmu:109660	Putative uncharacterized protein
Dnah8	1.66161	0.00870693	0.141952	12.9066	84.939	82.7003	19.0007	21.4235	16.6572	up	13	86	83	21	20	16	0.0301122	0.199357	0.196788	0.0437076	0.0496528	0.039037	NM_013811.3	Dnah8	mRNA	chr17:30624354-30875264	+	mmu:13417	Putative uncharacterized protein
Nat8f7	1.65779	0.0365844	0.293686	12.9066	7.9013	19.9278	5.42878	4.28471	3.12322	up	13	8	20	6	4	3	0.241014	0.14843	0.379532	0.0999511	0.0794826	0.0585835
Prr15	1.62381	0.000278165	0.0139281	48.6478	40.4942	42.8447	15.3816	8.56942	18.7393	up	49	41	43	17	8	18	1.09541	0.917276	1.00683	0.341483	0.191684	0.423849	NM_030024.2	Prr15	mRNA	chr6:54326883-54330201	+	mmu:78004	Proline-rich protein 15
Apol10b	1.61328	0.0219509	0.230997	12.9066	12.8396	22.917	6.33358	4.28471	5.20537	up	13	13	23	7	4	5	0.188872	0.189017	0.342036	0.0913818	0.062287	0.0765156	NM_177820.4	Apol10b	mRNA	chr15:77583819-77596125	-	mmu:328561	Protein Apol10b
Olfr31	1.55091	0.0422527	0.311661	37.7268	5.92597	31.8845	10.8576	9.6406	5.20537	up	38	6	32	12	9	5	0.335661	0.0655453	0.284916	0.0882748	0.0789721	0.0431165	NM_147027.2	Olfr31	mRNA	chr14:14322828-14331791	+	mmu:18330	Putative olfactory receptor
Bcl3	1.52641	0.00841855	0.13919	23.8275	26.6669	71.74	10.8576	17.1388	14.575	up	24	27	72	12	16	14	0.438214	0.49337	1.34564	0.196877	0.313119	0.269252	NM_033601.3	Bcl3	mRNA	chr7:19808462-19822770	-	mmu:12051	B-cell lymphoma 3 protein homolog
Adcy10	1.45663	0.0236208	0.24033	74.4609	38.5188	13.9494	14.4768	21.4235	10.4107	up	75	39	14	16	20	10	0.486262	0.253051	0.0995451	0.0932109	0.13898	0.0682913	NM_173029.3	Adcy10	mRNA	chr1:165485183-165576774	+	mmu:271639	Adenylate cyclase type 10
Milr1	1.44157	0.0191433	0.215543	23.8275	16.7903	19.9278	4.52399	9.6406	8.32859	up	24	17	20	5	9	8	0.62471	0.401909	0.456742	0.160379	0.215217	0.211504	NM_001271375.1	Milr1	mRNA	chr11:106751240-106767145	+	mmu:380732	Allergin-1
Fos	1.42012	0.0158854	0.195195	630.435	844.451	195.292	186.388	242.086	195.722	up	635	855	196	206	226	188	10.1754	13.7112	3.21479	2.96607	3.88149	3.17315	NM_010234.2	Fos	mRNA	chr12:85473890-85477273	+	mmu:14281	Proto-oncogene c-Fos
Grb7	1.41982	0.000153127	0.00934555	163.814	74.0747	88.6786	41.6207	47.1318	33.3144	up	165	75	89	46	44	32	2.32521	1.05773	1.28377	0.582471	0.664577	0.47499	NM_010346.2	Grb7	mRNA	chr11:98446834-98455373	+	mmu:14786	Growth factor receptor-bound protein 7
A530016L24Rik	1.41132	0.0124129	0.171238	15.885	46.4201	36.8664	9.95277	13.9253	13.534	up	16	47	37	11	13	13	0.205032	0.602744	0.485314	0.126658	0.178549	0.175469	NM_177039.4	A530016L24Rik	mRNA	chr12:112489474-112498390	+	mmu:319942	Nutritionally-regulated adipose and cardiac-enriched protein
Shisa3	1.40236	0.0397325	0.302967	34.7484	21.7286	13.9494	3.61919	13.9253	9.36966	up	35	22	14	4	13	9	0.314432	0.197795	0.128738	0.0322892	0.125175	0.0851643	NM_001033415.3	Shisa3	mRNA	chr5:67607882-67613992	+	mmu:330096	Protein shisa-3 homolog
P4ha3	1.39827	1.36e-10	5.06e-08	226.361	233.088	212.231	75.0982	71.7689	108.272	up	228	236	213	83	67	104	3.26201	3.37907	3.11925	1.06701	1.0274	1.56726	NM_177161.4	P4ha3	mRNA	chr7:100285520-100319699	+	mmu:320452	Prolyl 4-hydroxylase subunit alpha-3
Insc	1.38264	8.26e-09	2.24e-06	195.584	153.088	162.411	73.2886	51.4165	70.793	up	197	155	163	81	48	68	2.86706	2.25755	2.42817	1.05924	0.748732	1.04241	NM_173767.3	Insc	mRNA	chr7:114768736-114850383	+	mmu:233752	Protein inscuteable homolog
Tlr6	1.3613	0.0120958	0.169216	50.6334	23.7039	32.8808	17.1911	17.1388	7.28752	up	51	24	33	19	16	7	0.468514	0.229841	0.32911	0.156836	0.157539	0.0677341	NM_011604.3	Tlr6	mRNA	chr5:64952031-64960047	-	mmu:21899	Toll-like receptor 6
Myh1	1.35436	0.0178605	0.208049	26.8059	32.5929	14.9458	9.04797	10.7118	9.36966	up	27	33	15	10	10	9	0.149981	0.183451	0.085287	0.0499125	0.0595368	0.0526587	NM_030679.1	Myh1	mRNA	chr11:67200052-67224575	+	mmu:17879	Myosin, heavy polypeptide 1, skeletal muscle, adult
Prnp	1.35093	3.81e-53	2.84e-49	64265.7	60160.5	51967.7	23587.2	23038.9	22526.8	up	64731	60912	52156	26069	21508	21638	1078.85	1033.59	915.772	445.827	440.055	433.457	NM_011170.3	Prnp	mRNA	chr2:131909928-131938429	+	mmu:19122	Major prion protein
Myl1	1.34303	0.0476779	0.329181	16.8778	34.5682	12.9531	5.42878	12.8541	7.28752	up	17	35	13	6	12	7	0.530723	1.09351	0.415415	0.168309	0.401527	0.230183	NM_021285.3	Myl1	mRNA	chr1:66924295-66945143	-	mmu:17901	Myosin light chain 1/3, skeletal muscle isoform
Tspan11	1.34229	0.000128937	0.00820163	153.886	83.9513	147.466	34.3823	51.4165	66.6287	up	155	85	148	38	48	64	1.0092	0.553859	0.986344	0.222315	0.334967	0.438917	NM_026743.3	Tspan11	mRNA	chr6:127887589-127953977	+	mmu:68498	Tetraspanin-11
Msh5	1.32171	0.0385799	0.298334	11.9137	24.6916	27.8989	10.8576	9.6406	5.20537	up	12	25	28	12	9	5	0.140453	0.292836	0.33545	0.126203	0.112903	0.061642	NM_013600.2	Msh5	mRNA	chr17:35028605-35046622	-	mmu:17687	MutS homolog 5 (E. coli)
Atp6ap1l	1.29339	0.000793624	0.0287423	107.224	80.9883	49.8195	32.5727	38.5624	26.0268	up	108	82	50	36	36	25	3.07599	2.33727	1.45765	0.921303	1.09895	0.749995	NM_001145879.1	Atp6ap1l	mRNA	chr13:90883439-90905355	-	mmu:435376	Protein Atp6ap1l
Sh2d6	1.2752	0.00698731	0.127147	30.7772	26.6669	46.8303	13.572	13.9253	15.6161	up	31	27	47	15	13	15	0.837049	0.729604	1.29899	0.363931	0.376224	0.426616	XP_355785.4	Sh2d6	mRNA	chr6:72513656-72520650	-	mmu:71130	SH2 domain-containing protein 6
Prss16	1.27163	0.0090631	0.143859	66.5184	38.5188	28.8953	23.5247	18.21	13.534	up	67	39	29	26	17	13	1.0502	0.611784	0.465283	0.366193	0.285603	0.214634	NM_019429.2	Prss16	mRNA	chr13:22002551-22006412	-	mmu:54373	Protease, serine, 16 (Thymus), isoform CRA_d
Acaa1b	1.2424	0.0105068	0.155307	46.6621	22.7162	39.8556	13.572	13.9253	18.7393	up	47	23	40	15	13	18	1.11997	0.540399	0.92119	0.377376	0.364401	0.505574	NM_146230.3	Acaa1b	mRNA	chr9:119148023-119157093	-	mmu:235674	Putative uncharacterized protein
Sfrp4	1.24059	0.00065422	0.0251629	61.5543	96.7909	125.545	40.7159	49.2742	30.1911	up	62	98	126	45	46	29	0.517238	0.818199	1.07594	0.337326	0.411311	0.254831	NM_016687.3	Sfrp4	mRNA	chr13:19623175-19632829	+	mmu:20379	Putative uncharacterized protein
Ccdc80	1.23452	4.75e-05	0.00380083	356.419	190.619	165.401	96.8133	109.26	96.8199	up	359	193	166	107	102	93	2.97003	1.59793	1.41418	0.795406	0.904443	0.810413	NM_026439.2	Ccdc80	mRNA	chr16:45093612-45128077	+	mmu:67896	Coiled-coil domain-containing protein 80
Cd79a	1.22102	0.0463473	0.325299	14.8922	23.7039	22.917	5.42878	12.8541	8.32859	up	15	24	23	6	12	8	0.347759	0.556842	0.545802	0.12499	0.298183	0.195359	NM_007655.3	Cd79a	mRNA	chr7:24897381-24902197	+	mmu:12518	B-cell antigen receptor complex-associated protein alpha chain
Ifi44	1.22056	0.0306273	0.271236	31.77	31.6052	18.9314	18.0959	8.56942	8.32859	up	32	32	19	20	8	8	0.371453	0.371739	0.22575	0.208603	0.0995308	0.0978137	NM_133871.2	Ifi44	mRNA	chr3:151730922-151749960	-	mmu:99899	Putative uncharacterized protein
Cd209a	1.20787	0.0159764	0.195388	24.8203	36.5435	39.8556	17.1911	18.21	8.32859	up	25	37	40	19	17	8	0.569821	0.843984	0.933208	0.389126	0.415299	0.192063	NM_133238.5	Cd209a	mRNA	chr8:3743942-3748930	-	mmu:170786	CD209 antigen-like protein A
Zswim4	1.20467	1.34e-22	1.54e-19	1802.95	1562.48	1464.69	769.078	706.977	618.398	up	1816	1582	1470	850	660	594	13.2633	11.5631	10.9894	5.57817	5.16646	4.56959	NM_172503.3	Zswim4	mRNA	chr8:84210678-84237055	-	mmu:212168	Putative uncharacterized protein
Alox5	1.20403	0.000589988	0.0232943	86.3746	52.3461	83.6967	27.1439	32.1353	37.4787	up	87	53	84	30	30	36	1.04175	0.635116	1.02954	0.322777	0.385016	0.454048	NM_009662.2	Alox5	mRNA	chr6:116410077-116461178	-	mmu:11689	Arachidonate 5-lipoxygenase, isoform CRA_a
Myo1f	1.2025	1.79e-07	3.32e-05	176.72	162.964	136.505	71.479	76.0536	59.3412	up	178	165	137	79	71	57	1.57441	1.46054	1.24033	0.627859	0.673084	0.531041	NM_053214.2	Myo1f	mRNA	chr17:33555719-33607762	+	mmu:17916	Unconventional myosin-If
Cd180	1.19213	0.000883335	0.031683	137.008	80.0006	68.7509	42.5255	48.203	34.3554	up	138	81	69	47	45	33	1.75906	1.03328	0.913311	0.572676	0.614791	0.443068	NM_008533.2	Cd180	mRNA	chr13:102693565-102704262	+	mmu:17079	CD180 antigen
Cckbr	1.1812	0.0492137	0.334496	1164.57	753.586	274.007	307.631	412.403	246.734	up	1173	763	275	340	385	237	15.3994	10.0246	3.69538	4.01073	5.41728	3.27726	NM_007627.4	Cckbr	mRNA	chr7:105425817-105470898	+	mmu:12426	Gastrin/cholecystokinin type B receptor
Wdfy1	1.17046	7.28e-32	2.17e-28	885.588	846.427	893.761	378.205	401.692	387.279	up	892	857	897	418	375	372	6.62071	6.36582	6.81478	2.78775	2.98322	2.9083	NM_027057.3	Wdfy1	mRNA	chr1:79726403-79761769	-	mmu:69368	Protein Wdfy1
Ddit4l	1.16398	0.0364712	0.293604	950.121	501.732	253.083	247.01	320.282	193.64	up	957	508	254	273	299	186	11.876	6.30894	3.22635	3.0441	3.97689	2.43124	NM_030143.4	Ddit4l	mRNA	chr3:137623672-137628333	+	mmu:73284	DNA-damage-inducible transcript 4-like
Npc1l1	1.15089	0.0458331	0.323505	33.7556	19.7532	21.9206	10.8576	6.42706	16.6572	up	34	20	22	12	6	16	0.257104	0.151354	0.170284	0.0815361	0.0486291	0.12744	NM_207242.2	Npc1l1	mRNA	chr11:6211013-6230143	-	mmu:237636	Npc1l1 protein
Slc15a3	1.14968	0.000849333	0.030537	148.922	76.05	88.6786	53.383	49.2742	38.5197	up	150	77	89	59	46	37	2.24713	1.15326	1.38596	0.841308	0.741069	0.591731	NM_023044.2	Slc15a3	mRNA	chr19:10842544-10857915	+	mmu:65221	Solute carrier family 15 member 3
Npas4	1.1368	0.000565734	0.022789	431.873	430.621	177.357	121.243	154.25	197.804	up	435	436	178	134	144	190	4.48393	4.4977	1.87806	1.24112	1.59091	2.06291	NM_153553.4	Npas4	mRNA	chr19:4984355-4989971	-	mmu:225872	Neuronal PAS domain protein 4
Hddc3	1.13679	7.26e-20	7.2e-17	727.731	644.943	639.682	285.916	298.859	331.061	up	733	653	642	316	279	318	16.3973	14.6414	14.7231	6.37187	6.68941	7.49295	NM_026812.2	Hddc3	mRNA	chr7:80343132-80345191	+	mmu:68695	Guanosine-3',5'-bis(diphosphate) 3'-pyrophosphohydrolase MESH1
Eif2s3y	1.12512	2.35e-18	2.06e-15	2344.03	1869.64	1756.63	845.081	977.985	915.104	up	2361	1893	1763	934	913	879	43.438	34.8545	33.2006	15.4404	18.0036	17.0341	NM_012011.1	Eif2s3y	mRNA	chry:1010543-1028594	+	mmu:26908	Eukaryotic translation initiation factor 2, subunit 3, structural gene Y-linked, isoform CRA_b
Rasgef1b	1.12281	5.5e-05	0.00433096	1230.09	739.759	480.26	331.156	404.905	389.362	up	1239	749	482	366	378	374	12.5343	7.58309	4.99111	3.32697	4.0986	3.98527	NM_181318.4	Rasgef1b	mRNA	chr5:99218774-99243240	-	mmu:320292	Ras-GEF domain-containing family member 1B
Ccl3	1.1171	0.0270791	0.257334	35.7412	21.7286	24.9097	12.6672	10.7118	14.575	up	36	22	25	14	10	14	1.58752	0.9709	1.12844	0.594356	0.472641	0.650282	NM_011337.2	Ccl3	mRNA	chr11:83647844-83649355	-	mmu:20302	C-C motif chemokine 3
Gkn3	1.11639	0.00848588	0.139726	99.2812	81.976	41.8483	28.9535	47.1318	27.0679	up	100	83	42	32	44	26	3.94614	3.27782	1.69645	1.13465	1.86097	1.08069	NM_026860.1	Gkn3	mRNA	chr6:87383256-87388935	-	mmu:68888	Gastrokine-3
Myh3	1.11432	0.0326944	0.279848	103.252	83.9513	43.8411	27.1439	63.1995	16.6572	up	104	85	44	30	59	16	0.582493	0.476442	0.252249	0.150979	0.354179	0.0943916	NM_001099635.1	Myh3	mRNA	chr11:67078300-67102286	+	mmu:17883	Myosin-3
Arc	1.11336	0.0407102	0.306665	6041.26	7966.48	2245.86	2745.15	2940.38	1827.08	up	6085	8066	2254	3034	2745	1755	67.2815	89.254	25.5099	30.1432	32.5306	20.4394	NM_018790.3	Arc	mRNA	chr15:74669083-74672570	-	mmu:11838	Activity-regulated cytoskeleton-associated protein
Ovol2	1.10739	0.00707833	0.128176	182.677	117.532	66.7581	50.6686	79.2671	40.6019	up	184	119	67	56	74	39	4.01767	2.60038	1.49745	1.09871	1.73182	0.896968	NM_152947.2	Ovol2	mRNA	chr2:144305175-144332146	-	mmu:107586	Putative uncharacterized protein
Hccs	1.10727	3.99e-29	8.49e-26	1627.22	1513.1	1428.82	667.74	694.123	759.984	up	1639	1532	1434	738	648	730	22.3873	20.9419	20.0489	9.05768	9.48662	10.5027	NM_008222.4	Hccs	mRNA	chrx:169311530-169320280	-	mmu:15159	Cytochrome c-type heme lyase
Hist2h2bb	1.10582	0.0326086	0.279848	22.8347	35.5558	28.8953	8.14317	14.9965	17.6983	up	23	36	29	9	14	17	2.21647	3.19417	3.44846	0.716972	1.33034	1.58755	NM_175666.2	Hist2h2bb	mRNA	chr3:96269752-96270132	+	mmu:319189	Histone H2B type 2-B
Dmrt2	1.1042	0.0219286	0.230997	73.4681	42.4695	30.8881	21.7151	31.0641	15.6161	up	74	43	31	24	29	15	1.06504	0.61935	0.456683	0.310372	0.447348	0.227395	NM_145831.3	Dmrt2	mRNA	chr19:25672420-25679010	+	mmu:226049	Doublesex- and mab-3-related transcription factor 2
Ces5a	1.1014	0.0342334	0.285721	25.8131	20.7409	27.8989	14.4768	8.56942	11.4518	up	26	21	28	16	8	11	0.430095	0.347652	0.474099	0.23782	0.141839	0.191664	NM_001003951.2	Ces5a	mRNA	chr8:93499378-93535707	-	mmu:67935	Carboxylesterase 5A
Arhgap25	1.0894	4.3e-05	0.00346447	256.145	222.224	137.502	102.242	99.6195	87.4502	up	258	225	138	113	93	84	2.37401	2.07195	1.29975	0.934283	0.91719	0.814137	NM_175476.4	Arhgap25	mRNA	chr6:87459405-87533259	-	mmu:232201	Rho GTPase activating protein 25
4921507P07Rik	1.08827	0.0439194	0.316581	33.7556	15.8026	30.8881	14.4768	12.8541	10.4107	up	34	16	31	16	12	10	0.482963	0.227451	0.45073	0.204217	0.182696	0.14962	NM_027564.3	4921507P07Rik	mRNA	chr6:50573302-50596632	-	mmu:70821	Putative uncharacterized protein
Satb2	1.08695	0.0373517	0.295303	1797.98	1337.29	518.122	490.4	706.977	522.619	up	1811	1354	520	542	660	502	9.74569	7.29201	2.8643	2.62079	3.80673	2.84547	NM_139146.2	Satb2	mRNA	chr1:56793988-56969872	-	mmu:212712	DNA-binding protein SATB2
Plekha4	1.08282	0.000518692	0.0212692	110.202	76.05	77.7184	46.1447	44.9895	33.3144	up	111	77	78	51	42	32	1.40957	0.978565	1.01386	0.581933	0.571647	0.428027	NM_148927.2	Plekha4	mRNA	chr7:45530105-45554229	+	mmu:69217	Pleckstrin homology domain-containing family A member 4
Hist2h4	1.07746	0.00221252	0.0614427	60.5615	79.013	95.6534	43.4303	42.8471	24.9858	up	61	80	96	48	40	24	1.26412	1.65914	2.03634	0.893795	0.88845	0.523874	NM_033596.3	Hist2h4	mRNA	chr3:96261682-96263311	-	mmu:97122	Histone H4
Arhgap9	1.06126	0.0166856	0.200295	44.6765	33.5805	39.8556	23.5247	21.4235	11.4518	up	45	34	40	26	20	11	0.700872	0.548931	0.655013	0.424405	0.326607	0.176535	NM_146011.2	Arhgap9	mRNA	chr10:127323707-127329943	+	mmu:216445	ArhGAP9
Glipr1	1.05259	0.0231757	0.237142	39.7125	31.6052	23.9133	16.2863	14.9965	14.575	up	40	32	24	18	14	14	9.19428	8.74414	9.00187	8.54366	8.11002	9.77465	NM_028608.3	Glipr1	mRNA	chr10:111985448-111997264	-	mmu:73690	Glioma pathogenesis-related protein 1
App	1.04084	4.25e-48	2.11e-44	121260	126623	109268	57739.6	57323	58529.2	up	122138	128205	109664	63815	53514	56220	505.187	530.668	464.267	237.162	237.228	244.924	NM_007471.3	App	mRNA	chr16:84954440-85173705	-	mmu:11820	Amyloid beta A4 protein
Dpp4	1.04082	0.00209134	0.0589575	165.8	118.519	86.6859	44.3351	79.2671	57.2591	up	167	120	87	49	74	55	1.07082	0.770045	0.571005	0.282316	0.508565	0.371467	NM_010074.3	Dpp4	mRNA	chr2:62330073-62412231	-	mmu:13482	Dipeptidyl peptidase 4
Atp8b1	1.03302	0.000135068	0.00848307	169.771	110.618	117.574	70.5742	67.4842	56.218	up	171	112	118	78	63	54	0.896926	0.587913	0.633523	0.367615	0.354173	0.298339	NM_001001488.3	Atp8b1	mRNA	chr18:64528979-64661000	-	mmu:54670	Phospholipid-transporting ATPase IC
Tshz3	1.02478	0.0311733	0.274405	1167.55	659.758	372.65	323.917	428.471	328.979	up	1176	668	374	358	400	316	7.79209	4.42953	2.53652	2.13141	2.84067	2.20541	NM_172298.2	Tshz3	mRNA	chr7:36698118-36773553	+	mmu:243931	Teashirt zinc finger family member 3
Sytl1	1.00675	0.0152522	0.190006	66.5184	44.4448	46.8303	31.6679	31.0641	15.6161	up	67	45	47	35	29	15	1.16002	0.779715	0.832927	0.544497	0.538147	0.27355	NM_031393.2	Sytl1	mRNA	chr4:133253090-133263087	-	mmu:269589	Synaptotagmin-like protein 1
Casp1	1.00567	0.0078328	0.133706	218.419	86.9143	130.527	68.7646	96.406	52.0537	up	220	88	131	76	90	50	4.98674	1.9872	3.02563	1.54091	2.17661	1.18837	NM_009807.2	Casp1	mRNA	chr9:5298517-5307265	+	mmu:12362	Caspase-1
Zbtb42	1.00146	0.00432712	0.0930769	49.6406	54.3214	67.7545	31.6679	31.0641	22.9036	up	50	55	68	35	29	22	0.485609	0.534581	0.675999	0.305438	0.301876	0.225059	NM_001100460.1	Zbtb42	mRNA	chr12:112678828-112682747	+	mmu:382639	Zinc finger and BTB domain-containing protein 42
Shisa8	0.999786	0.0145198	0.186539	184.663	104.692	62.7725	45.2399	73.9112	57.2591	up	186	106	63	50	69	55	2.4277	1.38459	0.841672	0.586395	0.965262	0.769886	NM_001207021.1	Shisa8	mRNA	chr15:82206168-82212815	-	mmu:435145	Protein Shisa8
Uty	0.991867	1.13e-23	1.53e-20	876.653	855.316	936.606	442.446	446.681	452.867	up	883	866	940	489	417	435	5.72712	5.62118	6.24056	2.84985	2.89885	2.97181	NM_009484.2	Uty	mRNA	chry:1097144-1245718	-	mmu:22290	Histone demethylase UTY
9030025P20Rik	0.991658	0.00331392	0.0774376	77.4393	71.1117	64.7653	35.2871	47.1318	24.9858	up	78	72	65	39	44	24	1.42883	1.31993	1.21876	0.658391	0.863878	0.482372	NM_001123370.1	9030025P20Rik	mRNA	chr17:14978468-14990905	+	mmu:100041574	RIKEN cDNA 9030025P20 gene
Lamc2	0.980925	0.0184015	0.211238	405.067	240.99	98.6425	100.432	156.392	120.765	up	408	244	99	111	146	116	2.66883	1.59729	0.66285	0.652411	1.02359	0.799235	NM_008485.3	Lamc2	mRNA	chr1:153122756-153186447	-	mmu:16782	Laminin, gamma 2
Has1	0.973754	0.013287	0.176395	45.6693	57.2844	39.8556	18.0959	29.993	24.9858	up	46	58	40	20	28	24	0.741686	0.935889	0.66015	0.289755	0.483877	0.407596	NM_008215.2	Has1	mRNA	chr17:17843323-17855188	-	mmu:15116	Hyaluronan synthase1
Ugt8a	0.959037	7.2e-13	3.97e-10	1973.71	1592.11	1530.45	811.603	818.38	992.143	up	1988	1612	1536	897	764	953	17.8502	14.4853	14.1169	7.23699	7.3525	9.01316	NM_011674.4	Ugt8a	mRNA	chr3:125865271-125938619	-	mmu:22239	2-hydroxyacylsphingosine 1-beta-galactosyltransferase
Crybg2	0.95727	0.0300204	0.269174	55.5974	32.5929	43.8411	14.4768	28.9218	24.9858	up	56	33	44	16	27	24	0.339122	0.199994	0.272735	0.0870615	0.175245	0.153086
Gm20939	0.956196	0.0340413	0.285082	29.7843	30.6175	35.87	19.9055	11.783	17.6983	up	30	31	36	22	11	17	0.644637	0.666637	0.791802	0.424771	0.253338	0.384768	NM_001024731.2	Gm20939	mRNA	chr17:94873986-94877497	+	mmu:100044193	Protein Gm20939
Gimap8	0.936132	0.041717	0.309859	54.6046	36.5435	107.61	43.4303	29.993	30.1911	up	55	37	108	48	28	29	0.587925	0.395818	1.18169	0.46104	0.320798	0.326523	NM_212486.2	Gimap8	mRNA	chr6:48647234-48659800	+	mmu:243374	GTPase IMAP family member 8
Gcnt4	0.936123	0.00524486	0.105786	397.125	272.595	140.491	120.338	164.961	138.463	up	400	276	141	133	154	133	2.6561	1.83412	0.958349	0.79355	1.09602	0.930235	NM_001166065.1	Gcnt4	mRNA	chr13:96924689-96950906	+	mmu:218476	Beta-1,3-galactosyl-O-glycosyl-glycoprotein beta-1,6-N-acetylglucosaminyltransferase 4
2810459M11Rik	0.927095	5.12e-07	8.11e-05	628.45	606.425	489.227	361.919	308.499	235.283	up	633	614	491	400	288	226	6.41912	6.23124	5.1069	3.64477	3.13025	2.414	NM_001144993.1	2810459M11Rik	mRNA	chr1:86045863-86055456	+	mmu:72792	Uncharacterized protein C2orf72 homolog
Casp9	0.925489	2.61e-08	6.27e-06	1577.58	977.786	1318.22	713.885	661.988	663.164	up	1589	990	1323	789	618	637	14.3541	9.16039	12.226	6.58908	6.06657	6.06234	NM_015733.5	Casp9	mRNA	chr4:141793612-141815976	+	mmu:12371	Caspase-9
Tyrobp	0.924917	1.46e-06	0.00020146	1035.5	683.462	645.66	446.065	427.4	371.663	up	1043	692	648	493	399	357	62.4671	41.477	39.7249	26.5309	25.6126	22.5212	NM_011662.2	Tyrobp	mRNA	chr7:30413788-30417577	+	mmu:22177	TYRO protein tyrosine kinase-binding protein
Gabra2	0.920711	3.07e-09	9.67e-07	3993.09	3253.36	5259.94	2231.23	2088.8	2286.2	up	4022	3294	5279	2466	1950	2196	23.2158	19.0283	31.1899	12.7901	12.064	13.3515	NM_008066.3	Gabra2	mRNA	chr5:70957597-71095849	-	mmu:14395	Gamma-aminobutyric acid receptor subunit alpha-2
Il1rl2	0.919697	0.0461479	0.324474	31.77	33.5805	29.8917	14.4768	23.5659	12.4929	up	32	34	30	16	22	12	0.276593	0.294107	0.26542	0.124265	0.203811	0.109252	NM_133193.3	Il1rl2	mRNA	chr1:40324690-40367562	+	mmu:107527	Interleukin-1 receptor-like 2
Dtl	0.918929	0.0357089	0.29022	168.778	103.705	54.8014	46.1447	82.4807	44.7662	up	170	105	55	51	77	43	1.36335	0.842717	0.451482	0.367508	0.661855	0.363231	NM_029766.2	Dtl	mRNA	chr1:191537365-191575544	-	mmu:76843	Denticleless protein homolog
Kdm5d	0.918268	1.76e-20	1.87e-17	1160.6	1121.98	1227.55	612.548	578.436	666.287	up	1169	1136	1232	677	540	640	4.95205	4.81596	5.34196	2.5769	2.45176	2.85566	NM_011419.3	Kdm5d	mRNA	chry:897790-946316	+	mmu:20592	Lysine-specific demethylase 5D
Samsn1	0.917157	0.0427171	0.313141	113.181	50.3708	46.8303	36.1919	49.2742	26.0268	up	114	51	47	40	46	25	2.03746	0.912198	0.85981	0.642366	0.881164	0.470632	NM_023380.2	Samsn1	mRNA	chr16:75858793-75909310	-	mmu:67742	SAM domain-containing protein SAMSN-1
Hist2h3c1	0.915492	9.26e-05	0.00650623	133.037	204.446	165.401	92.2893	85.6942	88.4913	up	134	207	166	102	80	85	2.48021	3.83432	3.14494	1.69637	1.58704	1.65714	NM_178216.3	Hist2h3c1	mRNA	chr3:96246685-96248504	+	mmu:15077	Histone H3.2
Cd52	0.915428	0.00170904	0.0519165	99.2812	85.9266	67.7545	43.4303	42.8471	47.8894	up	100	87	68	48	40	46	6.57178	5.72185	4.57417	2.83441	2.81746	3.18418	NM_013706.2	Cd52	mRNA	chr4:134093536-134095082	-	mmu:23833	CAMPATH-1 antigen
Cobl	0.911234	0.0334119	0.282417	1720.54	1166.43	618.758	527.497	705.906	630.891	up	1733	1181	621	583	659	606	10.4255	7.11018	3.82392	3.1514	4.24909	3.83995	NM_172496.3	Cobl	mRNA	chr11:12236678-12412144	-	mmu:12808	Protein cordon-bleu
Sema3a	0.910847	1.91e-05	0.00178716	412.017	320.003	255.076	154.72	193.883	176.983	up	415	324	256	171	181	170	2.36396	1.84702	1.49263	0.875238	1.10506	1.01999	NM_009152.4	Sema3a	mRNA	chr5:13396784-13600988	+	mmu:20346	Semaphorin-3A
Gm48552	0.902626	0.0130333	0.174933	45.6693	48.3955	40.852	22.6199	25.7083	23.9447	up	46	49	41	25	24	23	3.57708	2.84759	3.12052	1.7897	1.91696	2.26923
Acat3	0.901008	7.21e-05	0.00536605	142.965	123.458	119.567	71.479	63.1995	71.8341	up	144	125	120	79	59	69	16.3696	15.2154	15.6428	13.7036	14.2352	13.7739	NM_153151.3	Acat3	mRNA	chr17:12923833-12940402	-	mmu:224530	Protein Acat3
Bmp3	0.892457	0.00516017	0.104857	504.348	330.867	195.292	164.673	235.659	155.12	up	508	335	196	182	220	149	2.59642	1.71352	1.02538	0.835834	1.20517	0.802146	NM_173404.3	Bmp3	mRNA	chr5:98854451-98884396	+	mmu:110075	Bone morphogenetic protein 3
Tm6sf2	0.885211	0.0313227	0.275392	41.6981	31.6052	33.8772	19.0007	18.21	20.8215	up	42	32	34	21	17	20	0.981132	0.748104	0.812975	0.440794	0.425639	0.492113	NM_181540.4	Tm6sf2	mRNA	chr8:70072932-70080052	+	mmu:107770	Transmembrane 6 superfamily member 2
Mef2c	0.882467	0.0399096	0.302967	13604.5	9290.94	4786.65	5060.53	5948.25	4007.09	up	13703	9407	4804	5593	5553	3849	73.7412	50.6617	26.4617	27.0444	32.0285	21.8172	NM_025282.3	Mef2c	mRNA	chr13:83524861-83663693	+	mmu:17260	Myocyte enhancer factor 2C, isoform CRA_b
Klf5	0.878857	0.00190955	0.0558423	615.543	383.213	292.938	200.865	305.286	196.763	up	620	388	294	222	285	189	6.2479	3.91299	3.03256	2.01017	3.07823	2.00614	NM_009769.4	Klf5	mRNA	chr14:99299154-99305326	+	mmu:12224	Klf5 protein
Cplx3	0.878263	0.0019516	0.0563892	663.198	443.46	290.946	204.484	313.855	242.57	up	668	449	292	226	293	233	7.89239	5.309	3.53131	2.39927	3.71034	2.89964	NM_146223.3	Cplx3	mRNA	chr9:57602104-57605078	-	mmu:235415	Complexin-3
Ccdc129	0.877783	0.039346	0.301423	143.958	66.1734	52.8086	48.859	56.7724	37.4787	up	145	67	53	54	53	36	1.42756	0.660138	0.534099	0.477703	0.559262	0.373323	NM_001081665.1	Ccdc129	mRNA	chr6:55836895-55978622	+	mmu:232016	Coiled-coil domain-containing protein 129
Cd68	0.871231	3.42e-05	0.0028952	411.024	281.484	275.003	188.198	187.456	153.038	up	414	285	276	208	175	147	11.3695	7.83286	7.75837	5.13266	5.15102	4.25221	NM_009853.1	Cd68	mRNA	chr11:69664371-69666062	-	mmu:12514	Macrosialin
Ddx3y	0.870635	1.43e-32	5.33e-29	3751.84	3435.09	3769.34	1933.55	2017.03	2042.59	up	3779	3478	3783	2137	1883	1962	27.7502	25.5595	28.442	14.1004	14.8202	15.1755	NM_012008.2	Ddx3y	mRNA	chry:1260771-1286629	-	mmu:26900	ATP-dependent RNA helicase DDX3Y
Dll4	0.868013	0.00074359	0.0274487	121.123	145.186	134.513	79.6221	86.7654	53.0948	up	122	147	135	88	81	51	1.09982	1.32622	1.24571	0.712826	0.78264	0.484272	NM_019454.3	Dll4	mRNA	chr2:119325784-119335962	+	mmu:54485	Delta-like protein 4
Tbr1	0.866045	2.49e-05	0.00222253	3159.13	2207.43	1587.25	1280.29	1368.96	1166	up	3182	2235	1593	1415	1278	1120	27.0266	18.9978	13.8493	10.799	11.6342	10.0199	NM_009322.3	Tbr1	mRNA	chr2:61804453-61814114	+	mmu:21375	T-box brain protein 1
Cnga4	0.860158	0.0346371	0.286908	34.7484	33.5805	41.8483	23.5247	19.2812	17.6983	up	35	34	42	26	18	17	0.475952	0.462709	0.584607	0.317692	0.26235	0.243501	NM_001033317.3	Cnga4	mRNA	chr7:105404622-105408110	+	mmu:233649	Cyclic nucleotide-gated cation channel alpha-4
Vwa5b2	0.859775	0.000339289	0.0159316	1405.82	860.254	652.635	524.782	590.219	493.469	up	1416	871	655	580	551	474	10.5732	6.50412	5.00262	3.88868	4.40658	3.72538	NM_198629.1	Vwa5b2	mRNA	chr16:20589582-20605377	+	mmu:328643	von Willebrand factor A domain-containing protein 5B2
Gpr6	0.859623	0.0167323	0.200485	52.619	41.4818	56.7942	27.1439	32.1353	23.9447	up	53	42	57	30	30	23	1.0024	0.794966	1.10347	0.509829	0.608135	0.458194	NM_199058.1	Gpr6	mRNA	chr10:41069977-41072285	-	mmu:140741	Gpr6 protein
Clec5a	0.858032	0.000676694	0.0257611	92.3315	95.8032	103.624	55.1926	57.8436	47.8894	up	93	97	104	61	54	46	0.838389	0.875122	0.959657	0.494118	0.52176	0.436794	NM_021364.2	Clec5a	mRNA	chr6:40577850-40585795	-	mmu:23845	C-type lectin domain family 5 member A
Plau	0.856455	0.0182033	0.21037	186.649	91.8526	78.7147	70.5742	58.9148	67.6698	up	188	93	79	78	55	65	2.71155	1.34238	1.16629	1.01086	0.85023	0.987482	NM_008873.3	Plau	mRNA	chr14:20836660-20843385	+	mmu:18792	Urokinase-type plasminogen activator
Plcb2	0.85591	9.54e-05	0.0066034	153.886	131.359	125.545	76.003	72.8401	78.0805	up	155	133	126	84	68	75	1.01764	0.87387	0.846743	0.49554	0.478502	0.518655	NM_177568.2	Plcb2	mRNA	chr2:118707517-118728438	-	mmu:18796	1-phosphatidylinositol 4,5-bisphosphate phosphodiesterase beta-2
Egr1	0.852813	0.0068949	0.12578	4893.57	5482.51	2669.33	2216.75	2638.31	2368.44	up	4929	5551	2679	2450	2463	2275	37.1313	41.8491	20.6573	16.5838	19.8865	18.0517	NM_007913.5	Egr1	mRNA	chr18:34861207-34864956	+	mmu:13653	Early growth response protein 1
Hk3	0.850693	0.012662	0.173127	52.619	48.3955	70.7436	29.8583	33.2065	32.2733	up	53	49	71	33	31	31	0.566656	0.514583	0.762612	0.320584	0.348659	0.342644	NM_001206392.1	Hk3	mRNA	chr13:55005985-55021385	-	mmu:212032	Hexokinase-3
Ptchd1	0.849661	0.000360707	0.0166743	142.965	128.396	122.556	66.0502	64.2706	88.4913	up	144	130	123	73	60	85	1.75729	1.58766	1.5364	0.800463	0.784776	1.09259	NM_001093750.1	Ptchd1	mRNA	chrx:155573455-155623325	-	mmu:211612	Patched domain-containing protein 1
Spi1	0.840642	0.0007299	0.0272295	183.67	145.186	167.393	117.624	87.8366	70.793	up	185	147	168	130	82	68	3.07233	2.44313	2.85578	1.93989	1.45957	1.18949	NM_011355.1	Spi1	mRNA	chr2:91096096-91115756	+	mmu:20375	Transcription factor PU.1
C3ar1	0.83851	0.00272402	0.0694298	153.886	89.8773	120.563	71.479	71.7689	60.3823	up	155	91	121	79	67	58	1.2162	0.714577	0.971804	0.556979	0.563459	0.479355	NM_009779.2	C3ar1	mRNA	chr6:122847138-122856161	-	mmu:12267	C3a anaphylatoxin chemotactic receptor
Rxfp1	0.827233	0.0107068	0.157279	855.804	415.806	315.855	243.39	371.699	280.049	up	862	421	317	269	347	269	5.41016	2.64435	2.03649	1.51703	2.33424	1.77833	NM_212452.1	Rxfp1	mRNA	chr3:79641611-79737794	-	mmu:381489	Relaxin receptor 1
Rasgef1c	0.823538	0.0267543	0.255991	283.944	199.508	86.6859	100.432	114.616	107.231	up	286	202	87	111	107	103	2.85991	2.02149	0.890484	0.997351	1.14679	1.08488	NM_029004.1	Rasgef1c	mRNA	chr11:49901855-49980215	+	mmu:74563	Ras-GEF domain-containing family member 1C
Arl5c	0.820204	0.0328016	0.28038	59.5687	71.1117	49.8195	48.859	25.7083	27.0679	up	60	72	50	54	24	26	1.29009	1.5493	1.10042	1.04328	0.55309	0.588844	NM_207231.1	Arl5c	mRNA	chr11:97989578-97996181	-	mmu:217151	ADP-ribosylation factor-like protein 5C
Slc11a1	0.815778	0.00137523	0.0456925	147.929	104.692	123.552	83.2413	67.4842	62.4644	up	149	106	124	92	63	60	2.17411	1.54787	1.85198	1.20621	0.985258	0.922153	NM_013612.2	Slc11a1	mRNA	chr1:74375203-74386062	+	mmu:18173	Natural resistance-associated macrophage protein 1
Crhr1	0.810037	0.0041261	0.0906364	538.104	381.238	228.173	191.817	251.727	211.338	up	542	386	229	212	235	203	7.44236	5.30436	3.2186	2.61568	3.45854	2.93605	NM_007762.4	Crhr1	mRNA	chr11:104132855-104175523	+	mmu:12921	CRH receptor subtype-1 isoform-3
Gm10118	0.809922	0.0271971	0.257601	87.3674	66.1734	43.8411	41.6207	38.5624	32.2733	up	88	67	44	46	36	31	1.15708	0.88164	0.592182	0.543473	0.50734	0.429339	XR_141540.1	Gm10118	mRNA	chr10:63924866-63927434	-	mmu:791346	MCG148093
Mpeg1	0.807053	1.24e-07	2.53e-05	2089.87	1423.22	1501.56	1012.47	965.131	888.036	up	2105	1441	1507	1119	901	853	16.4025	11.2371	12.0196	7.83476	7.52482	7.00104	NM_010821.1	Mpeg1	mRNA	chr19:12460779-12465284	+	mmu:17476	Macrophage-expressed gene 1 protein
Hrh1	0.802502	0.0163917	0.198044	527.183	328.892	177.357	161.054	214.235	217.584	up	531	333	178	178	200	209	4.74263	2.97648	1.62729	1.42851	1.91456	1.9662	NM_008285.3	Hrh1	mRNA	chr6:114403825-114482404	+	mmu:15465	Histamine H1 receptor
Tmco5	0.801699	0.0376312	0.295589	65.5256	51.3584	38.8592	36.1919	29.993	22.9036	up	66	52	39	40	28	22	1.9153	1.51019	1.15845	1.04302	0.870895	0.672469	NM_026104.4	Tmco5	mRNA	chr2:116878708-116892494	+	mmu:67356	Transmembrane and coiled-coil domain-containing protein 5A
Nipal4	0.79815	0.00285366	0.0716303	159.843	101.729	176.361	77.8126	86.7654	87.4502	up	161	103	177	86	81	84	1.5791	1.01101	1.77696	0.757914	0.851496	0.867799	NM_172524.3	Nipal4	mRNA	chr11:46148155-46166508	-	mmu:214112	Magnesium transporter NIPA4
Igfbp6	0.796752	0.000182276	0.0104544	939.2	720.993	510.151	389.968	476.674	383.115	up	946	730	512	431	445	368	28.7364	22.1921	15.9196	11.7641	14.4882	11.7746	NM_008344.3	Igfbp6	mRNA	chr15:102144362-102149511	+	mmu:16012	Insulin-like growth factor-binding protein 6
Irf8	0.790708	0.0001	0.00682704	310.75	205.434	281.978	158.339	143.538	159.284	up	313	208	283	175	134	153	3.71367	2.46977	3.43689	1.86567	1.70403	1.91208	NM_008320.4	Irf8	mRNA	chr8:120738639-120755581	+	mmu:15900	Interferon regulatory factor 8
Cd86	0.78733	0.0200854	0.221624	126.087	73.087	68.7509	58.8118	52.4877	43.7251	up	127	74	69	65	49	42	1.68961	0.985257	0.939621	0.777025	0.698705	0.588558	NM_019388.3	Cd86	mRNA	chr16:36603869-36666077	-	mmu:12524	T-lymphocyte activation antigen CD86
H2-T24	0.783528	1.19e-05	0.00124235	239.268	199.508	209.242	121.243	122.114	133.257	up	241	202	210	134	114	128	3.73086	3.12952	3.3276	1.86395	1.89152	2.08717	NM_008207.3	H2-T24	mRNA	chr17:36006269-36020525	-	mmu:15042	Protein H2-T24
Cabyr	0.780411	0.0128946	0.174171	410.031	253.829	157.429	161.959	175.673	140.545	up	413	257	158	179	164	135	6.56504	4.08841	2.57078	2.55669	2.79412	2.26036	NM_181731.3	Cabyr	mRNA	chr18:12741355-12755142	+	mmu:71132	Calcium-binding tyrosine-(Y)-phosphorylation regulated (Fibrousheathin 2), isoform CRA_b
Bin2	0.779897	0.00317268	0.0754426	276.994	194.569	304.895	201.77	133.897	115.559	up	279	197	306	223	125	111	4.62885	3.27091	5.19649	3.32439	2.22276	1.93976	NM_001270537.1	Bin2	mRNA	chr15:100641083-100669505	-	mmu:668218	Bridging integrator 2
Aldh1l2	0.779186	0.000269258	0.013745	144.95	141.236	126.541	76.9078	87.8366	75.9984	up	146	143	127	85	82	73	1.30027	1.07691	1.02114	0.694964	0.708829	0.655276	NM_153543.2	Aldh1l2	mRNA	chr10:83487450-83534140	-	mmu:216188	Mitochondrial 10-formyltetrahydrofolate dehydrogenase
Tifab	0.778695	0.00107656	0.0374408	153.886	110.618	162.411	85.0509	82.4807	81.2037	up	155	112	163	94	77	78	1.56337	1.13053	1.68283	0.851917	0.832408	0.828671	NM_145976.4	Tifab	mRNA	chr13:56174483-56178885	-	mmu:212937	TRAF-interacting protein with FHA domain-containing protein B
Tlr2	0.776254	0.0370123	0.294142	72.4752	60.2474	65.7617	49.7638	43.9183	21.8625	up	73	61	66	55	41	21	0.818137	0.684175	0.757124	0.553865	0.492494	0.247901	NM_011905.3	Tlr2	mRNA	chr3:83836272-83841767	-	mmu:24088	Toll-like receptor 2
Cd300c2	0.772556	0.00451916	0.0962342	165.8	98.7662	145.473	86.8605	67.4842	85.368	up	167	100	146	96	63	82	4.75239	2.84793	4.25274	2.45474	1.92154	2.45791
Gm266	0.772273	0.0185176	0.21219	104.245	64.198	68.7509	48.859	52.4877	37.4787	up	105	65	69	54	49	36	2.91917	1.8085	1.96354	1.34897	1.46009	1.05421	NM_001033248.3	Gm266	mRNA	chr12:111484609-111485823	-	mmu:212539	Protein Gm266
Fam111a	0.770926	0.0301236	0.269174	61.5543	59.2597	74.7292	39.8111	24.6371	49.9715	up	62	60	75	44	23	48	0.535352	0.518481	0.662871	0.34138	0.212858	0.436561	NM_026640.2	Fam111a	mRNA	chr19:12568198-12589768	+	mmu:107373	Protein FAM111A
Cyr61	0.770295	0.00765363	0.133403	252.174	280.496	129.531	122.148	140.324	125.97	up	254	284	130	135	131	121	4.24956	4.75513	2.22625	2.02947	2.34907	2.13232	NM_010516.2	Cyr61	mRNA	chr3:145646976-145649981	-	mmu:16007	Protein CYR61
Eno1b	0.7688	9.62e-12	4.77e-09	3097.57	2406.93	3080.84	1728.16	1687.1	1623.03	up	3120	2437	3092	1910	1575	1559	59.9831	46.8883	60.8463	32.9948	32.4541	31.5702	NM_001025388.1	Eno1b	mRNA	chr18:48045335-48048378	+	mmu:433182	MCG17183
Gm7276	0.766955	0.0318602	0.277593	68.504	77.0377	48.8231	28.9535	49.2742	36.4376	up	69	78	49	32	46	35	1.94256	2.21406	1.43604	0.872736	1.38803	0.994641	NM_001039252.2	Gm7276	mRNA	chr18:77185006-77186257	-	mmu:639653	Predicted gene, EG639653
Padi2	0.76218	4.32e-09	1.29e-06	1454.47	1229.64	1238.51	819.746	839.803	652.753	up	1465	1245	1243	906	784	627	10.3658	8.81592	9.00234	5.7601	5.94558	4.68037	NM_008812.2	Padi2	mRNA	chr4:140906344-140952586	+	mmu:18600	Padi2 protein
Klhl6	0.754496	0.0165071	0.19881	92.3315	70.124	61.7761	37.0967	51.4165	44.7662	up	93	71	62	41	48	43	1.31496	1.00467	0.897309	0.520897	0.727421	0.640406	NM_183390.3	Klhl6	mRNA	chr16:19946496-19983037	-	mmu:239743	Kelch-like protein 6
Csf3r	0.752529	1.55e-06	0.00021197	263.095	244.94	254.079	147.482	146.751	158.243	up	265	248	255	163	137	152	2.57151	2.4084	2.53281	1.42124	1.42488	1.55361	NM_007782.3	Csf3r	mRNA	chr4:126024550-126044440	+	mmu:12986	Granulocyte colony-stimulating factor receptor
Aif1	0.749678	0.0004486	0.0194111	218.419	195.557	221.198	154.72	123.185	98.902	up	220	198	222	171	115	95	8.493	7.68822	8.77226	5.9663	4.75828	3.86294	NM_019467.2	Aif1	mRNA	chr17:35170994-35173278	-	mmu:11629	Ionized calcium binding adapter molecule 1
Slc9b2	0.747211	0.0113132	0.16286	67.5112	90.8649	83.6967	54.2878	38.5624	51.0126	up	68	92	84	60	36	49	0.476748	0.645508	0.602808	0.37798	0.270518	0.361853	NM_178877.6	Slc9b2	mRNA	chr3:135307745-135345387	+	mmu:97086	Mitochondrial sodium/hydrogen exchanger 9B2
Slc16a3	0.740991	0.0079664	0.134951	218.419	146.174	124.549	77.8126	107.118	108.272	up	220	148	125	86	100	104	1.74544	1.20871	1.02091	0.609137	0.835163	0.853586	NM_030696.3	Slc16a3	mRNA	chr11:120948480-120958775	+	mmu:80879	Monocarboxylate transporter 4
Rasgrp3	0.740338	7.28e-05	0.00539203	801.199	545.19	517.126	345.633	364.2	406.019	up	807	552	519	382	340	390	5.84344	4.00007	3.84665	2.4854	2.63869	2.97451	NM_207246.4	Rasgrp3	mRNA	chr17:75465538-75529043	+	mmu:240168	RasGRP3
Prg4	0.738549	0.0305825	0.271126	128.073	244.94	372.65	124.862	171.388	150.956	up	129	248	374	138	160	145	1.29157	2.26001	3.33344	1.18901	1.72402	1.43554	NM_021400.3	Prg4	mRNA	chr1:150449412-150465598	-	mmu:96875	Prg4 protein
Igsf9b	0.737873	0.000621159	0.0242676	1998.53	1728.41	983.436	873.129	988.697	962.993	up	2013	1750	987	965	923	925	4.21191	3.66444	2.11384	1.81426	2.06991	2.03861	NM_001129787.1	Igsf9b	mRNA	chr9:27299228-27334763	+	mmu:235086	Protein Igsf9b
Ctxn3	0.737672	0.025085	0.248815	228.347	132.347	278.989	85.9557	127.47	170.736	up	230	134	280	95	119	164	5.41495	3.14356	6.71832	2.02205	3.04006	4.04933	NM_001134697.1	Ctxn3	mRNA	chr18:57472453-57478132	+	mmu:629147	Cortexin-3
Pnpla3	0.736422	0.0102012	0.152873	144.95	110.618	83.6967	64.2406	77.1248	62.4644	up	146	112	84	71	72	60	3.75608	2.93509	2.21198	1.64126	1.98531	1.62588	NM_054088.3	Pnpla3	mRNA	chr15:84167837-84186206	+	mmu:116939	Patatin-like phospholipase domain-containing protein 3
Aspg	0.732692	0.0321157	0.278025	93.3243	167.903	227.177	95.9085	122.114	75.9984	up	94	170	228	106	114	73	1.1665	2.11126	2.8961	1.18196	1.51627	0.954196	NM_001081169.1	Aspg	mRNA	chr12:112106679-112127559	+	mmu:104816	60 kDa lysophospholipase
Cntn4	0.727412	9.58e-05	0.0066034	1128.83	887.908	683.523	522.068	489.528	619.439	up	1137	899	686	577	457	595	7.29888	5.7755	4.50754	3.3282	3.14431	4.02317	NM_173004.3	Cntn4	mRNA	chr6:105677745-106674264	+	mmu:269784	Contactin-4
Ccl6	0.727407	0.0183459	0.211238	172.749	106.668	92.6642	67.8598	67.4842	89.5323	up	174	108	93	75	63	86	4.08163	2.53537	2.23299	1.58082	1.58394	2.1249	NM_009139.3	Ccl6	mRNA	chr11:83587882-83593087	-	mmu:20305	C-C motif chemokine 6
Fmn1	0.724792	1.04e-05	0.00112113	1056.35	949.143	692.49	535.64	587.005	510.126	up	1064	961	695	592	548	490	3.04145	2.74914	2.0335	1.52054	1.67893	1.47534	NM_010230.2	Fmn1	mRNA	chr2:113327782-113709855	+	mmu:14260	Fmn1 protein
Gmip	0.718619	0.000128497	0.00820163	219.411	206.421	233.155	144.768	110.331	144.709	up	221	209	234	160	103	139	1.89808	1.83078	2.05711	1.23475	0.966553	1.2665	NM_198101.1	Gmip	mRNA	chr8:69808690-69818972	+	mmu:78816	GEM-interacting protein
Srpk3	0.715928	0.0256886	0.251894	79.4249	68.1487	59.7834	31.6679	49.2742	45.8072	up	80	69	60	35	46	44	1.36412	1.17746	1.04721	0.551572	0.840686	0.808222	NM_019684.1	Srpk3	mRNA	chrx:73774405-73778925	+	mmu:56504	Serine/arginine-rich protein specific kinase 3
Exph5	0.715794	0.01225	0.169778	217.426	183.705	105.617	106.766	101.762	99.9431	up	219	186	106	118	95	96	1.24183	1.05552	0.61524	0.601228	0.577373	0.573385	NM_176846.3	Exph5	mRNA	chr9:53301670-53377514	+	mmu:320051	Exophilin-5
Npbwr1	0.713428	0.0381325	0.297019	62.5471	91.8526	85.6895	59.7166	31.0641	55.1769	up	63	93	86	66	29	53	0.576402	0.851534	0.805385	0.542584	0.284379	0.51076	NM_010342.1	Npbwr1	mRNA	chr1:5913707-5917398	-	mmu:226304	Neuropeptides B/W receptor type 1
Dok5	0.712734	0.00376085	0.0839092	1117.91	740.747	516.13	463.256	559.155	426.84	up	1126	750	518	512	522	410	21.5131	14.3403	10.1301	8.78966	10.6893	8.25096	NM_029761.4	Dok5	mRNA	chr2:170731807-170879769	+	mmu:76829	Docking protein 5
Skap1	0.70278	0.0215506	0.228755	62.5471	58.2721	58.787	33.4775	37.4912	39.5608	up	63	59	59	37	35	38	1.14351	1.07173	1.09616	0.603448	0.680898	0.726507	NM_001177899.1	Skap1	mRNA	chr11:96464627-96758941	+	mmu:78473	Src kinase-associated phosphoprotein 1
Cdc42ep2	0.699646	0.00155904	0.0493933	315.714	217.286	255.076	199.055	146.751	138.463	up	318	220	256	220	137	133	7.20437	4.98799	5.93648	4.47847	3.32662	3.17378	NM_026772.2	Cdc42ep2	mRNA	chr19:5917556-5924816	-	mmu:104252	Cdc42 effector protein 2
Lyz2	0.699306	8.26e-06	0.000924556	705.889	537.288	704.447	427.064	426.329	345.636	up	711	544	707	472	398	332	18.3012	13.9741	18.6013	10.8861	10.9493	9.00308	NM_017372.3	Lyz2	mRNA	chr10:117277331-117282321	-	mmu:17105	Lysozyme C-2
Cit	0.69817	0.0457938	0.323505	3480.8	2196.56	1560.35	1336.39	1462.16	1662.59	up	3506	2224	1566	1477	1365	1597	12.4479	7.90228	5.69835	4.71196	5.19434	5.97234	NM_007708.3	Cit	mRNA	chr5:115845644-116008947	+	mmu:12704	Citron Rho-interacting kinase
Ptprc	0.686793	0.00369656	0.0831167	188.634	129.384	169.386	113.1	104.975	84.327	up	190	131	170	125	98	81	1.26488	0.872773	1.15842	0.747729	0.699256	0.567986	NM_011210.4	Ptprc	mRNA	chr1:138063413-138175267	-	mmu:19264	Receptor-type tyrosine-protein phosphatase C
Ly86	0.686105	0.00379326	0.0843986	599.658	417.781	521.112	441.541	260.296	252.981	up	604	423	523	488	243	243	17.9916	12.6098	15.9461	13.0614	7.75807	7.62423	NM_010745.2	Ly86	mRNA	chr13:37345208-37419036	+	mmu:17084	Lymphocyte antigen 86
Fhod3	0.686074	0.00891951	0.143305	1295.62	807.908	612.779	409.873	621.283	657.959	up	1305	818	615	453	580	632	8.20739	5.12575	3.9511	2.55364	3.94981	4.19088	NM_175276.4	Fhod3	mRNA	chr18:24709445-25133500	+	mmu:225288	Fhod3 protein
Rorb	0.677839	0.00446651	0.095523	876.653	599.511	414.498	391.777	366.343	423.717	up	883	607	416	433	342	407	3.2096	2.20807	1.54776	1.41422	1.33239	1.55826	NM_146095.4	Rorb	mRNA	chr19:18930605-19001117	-	mmu:225998	Nuclear receptor ROR-beta
Ier2	0.677593	0.0373567	0.295303	385.211	317.04	140.491	180.959	196.025	149.915	up	388	321	141	200	183	144	8.6112	7.12969	3.2031	3.98841	4.35308	3.36628	NM_010499.4	Ier2	mRNA	chr8:84661331-84662852	-	mmu:15936	Immediate early response gene 2 protein
Stmn1	0.674064	0.0310774	0.273929	4757.55	3121.01	2309.63	1946.22	2154.14	2285.16	up	4792	3160	2318	2151	2011	2195	152.706	100.777	75.6417	61.5913	68.6858	73.6769	NM_019641.4	Stmn1	mRNA	chr4:134468409-134473664	+	mmu:16765	Stathmin
Atg16l2	0.67228	0.000293321	0.014315	599.658	435.559	384.606	294.059	313.855	283.172	up	604	441	386	325	293	272	3.15877	2.3081	2.06628	1.52722	1.64234	1.49833	NM_001111111.1	Atg16l2	mRNA	chr7:101289617-101302071	-	mmu:73683	Autophagy-related 16-like 2 alpha
Fut9	0.663461	0.000125195	0.00803245	4689.05	3498.3	2647.41	2220.37	2341.59	2278.91	up	4723	3542	2657	2454	2186	2189	13.148	9.86791	7.57101	6.1384	6.52537	6.41866	NM_010243.3	Fut9	mRNA	chr4:25618898-25800244	-	mmu:14348	Alpha-(1,3)-fucosyltransferase 9
Fcho1	0.663367	1.26e-07	2.54e-05	1987.61	1697.79	1497.57	1036.9	1195.43	1041.07	up	2002	1719	1503	1146	1116	1000	21.2125	18.228	16.3116	10.9107	12.6738	11.1605	NM_028715.3	Fcho1	mRNA	chr8:71708394-71725716	-	mmu:74015	FCH domain only protein 1
Gbp3	0.661105	0.00947344	0.146735	170.764	102.717	146.469	92.2893	84.623	88.4913	up	172	104	147	102	79	85	2.16629	1.31086	1.89507	1.17695	1.06642	1.12762	NM_018734.3	Gbp3	mRNA	chr3:142560052-142573202	+	mmu:55932	Guanylate-binding protein 4
Rgs20	0.658307	0.00177483	0.0532913	1028.55	630.129	583.884	501.258	488.457	431.005	up	1036	638	586	554	456	414	16.4682	10.1813	9.53466	7.92718	7.76902	6.94851	NM_021374.5	Rgs20	mRNA	chr1:4909576-5019539	-	mmu:58175	Regulator of G-protein-signaling 20
Col5a1	0.65778	0.0287843	0.264641	633.414	361.484	241.126	235.247	290.289	258.186	up	638	366	242	260	271	248	2.56376	1.47188	0.995388	0.93879	1.16719	1.0497	NM_015734.2	Col5a1	mRNA	chr2:27886425-28039514	+	mmu:12831	Collagen alpha-1(V) chain
Gm11361	0.657668	0.00306667	0.0746205	339.542	549.14	635.696	304.012	308.499	353.965	up	342	556	638	336	288	340	19.032	30.9647	36.3411	16.801	17.1777	19.9293	OTTMUSG00000000655	Gm11361	mRNA	chr13:28257528-28258134	+		ribosomal protein S18 pseudogene
Ncf2	0.657435	0.00286484	0.0717897	117.152	110.618	119.567	71.479	71.7689	77.0395	up	118	112	120	79	67	74	1.12279	1.07605	1.16874	0.683984	0.683293	0.741662	NM_010877.4	Ncf2	mRNA	chr1:152807890-152836990	+	mmu:17970	Neutrophil cytosol factor 2
Lipt1	0.651641	0.0169613	0.201653	98.2883	81.976	85.6895	45.2399	62.1283	62.4644	up	99	83	86	50	58	60	2.43391	2.09431	2.30502	1.22634	1.8285	1.50944	NM_001037918.3	Lipt1	mRNA	chr1:37872206-37876228	+	mmu:623661	Lipoyltransferase 1, mitochondrial
Lpl	0.648053	3.21e-05	0.00274176	1394.9	2052.36	2112.35	1213.33	1231.85	1102.5	up	1405	2078	2120	1341	1150	1059	11.5333	17.0709	17.8128	9.89107	10.1179	9.15649	NM_008509.2	Lpl	mRNA	chr8:68880491-68906934	+	mmu:16956	Lipoprotein lipase
Zbtb40	0.646994	0.000378482	0.0172284	397.125	300.249	396.563	203.579	226.018	269.638	up	400	304	398	225	211	259	1.8787	1.42891	1.91337	0.949549	1.06217	1.28131	NM_198248.1	Zbtb40	mRNA	chr4:136979732-137048695	-	mmu:230848	MKIAA0478 protein
Chrdl1	0.645494	0.0227715	0.236017	295.858	196.545	149.458	152.911	149.965	107.231	up	298	199	150	169	140	103	2.45755	1.64238	1.26619	1.25231	1.23745	0.894705	NM_031258.3	Chrdl1	mRNA	chrx:143297174-143394184	-	mmu:83453	Chordin-like 1, isoform CRA_c
C130074G19Rik	0.643509	0.000667625	0.0255852	1421.71	1123.96	1142.86	605.309	730.543	1026.5	up	1432	1138	1147	669	682	986	15.9379	12.6755	13.0669	6.6904	8.13554	11.559	NM_178692.3	C130074G19Rik	mRNA	chr1:184871926-184883218	-	mmu:226777	Uncharacterized protein C1orf115 homolog
Ptpn6	0.643386	0.00788101	0.134221	243.239	156.051	277.993	134.815	156.392	142.627	up	245	158	279	149	146	137	3.58572	2.31421	4.1796	1.95945	2.29022	2.11197	NM_013545.3	Ptpn6	mRNA	chr6:124721108-124738584	-	mmu:15170	Tyrosine-protein phosphatase non-receptor type 6
Hist2h2aa2	0.64146	0.00813709	0.136091	104.245	121.482	140.491	82.3365	85.6942	66.6287	up	105	123	141	91	80	64	6.71741	8.00307	9.42964	5.34606	5.62264	4.38008	NM_178212.3	Hist2h2aa2	mRNA	chr3:96239749-96240276	-	mmu:319192	histone cluster 2, H2aa2
Tbxas1	0.638982	0.0187878	0.213574	119.137	96.7909	76.722	63.3358	61.0571	63.5055	up	120	98	77	70	57	61	2.03692	1.66477	1.33784	1.06765	1.03701	1.09064	NM_011539.3	Tbxas1	mRNA	chr6:38875404-38952973	+	mmu:21391	Thromboxane-A synthase
St3gal1	0.638848	1.17e-08	3e-06	1083.16	985.687	929.631	661.407	581.649	681.903	up	1091	998	933	731	543	655	6.42932	5.88579	5.62784	3.87076	3.42968	4.06572	NM_009177.4	St3gal1	mRNA	chr15:67102875-67176830	-	mmu:20442	CMP-N-acetylneuraminate-beta-galactosamide-alpha-2,3-sialyltransferase 1
Tox	0.637604	0.0274836	0.258897	861.76	576.795	312.866	379.11	378.126	368.54	up	868	584	314	419	353	354	7.40221	4.98412	2.74089	3.21066	3.22649	3.17981	NM_145711.4	Tox	mRNA	chr4:6686353-6990799	-	mmu:252838	Thymocyte selection-associated high mobility group box protein TOX
Hhipl1	0.634482	1.24e-05	0.00127537	397.125	446.423	500.187	267.82	288.147	310.24	up	400	452	502	296	269	298	2.61144	2.97933	3.35462	1.7364	1.88229	2.04924	NM_001044380.1	Hhipl1	mRNA	chr12:108306270-108330869	+	mmu:214305	HHIP-like protein 1
Lgi4	0.633006	0.000415324	0.0183445	610.579	505.683	489.227	389.968	379.197	265.474	up	615	512	491	431	354	255	5.75673	4.6307	4.4536	3.55621	3.51551	2.59114	NM_144556.2	Lgi4	mRNA	chr7:31059342-31070935	+	mmu:243914	Leucine-rich repeat LGI family member 4
Pou3f2	0.632747	0.00255654	0.0668527	837.933	640.993	448.375	388.158	423.115	432.046	up	844	649	450	429	395	415	5.10282	3.92687	2.78484	2.33058	2.55964	2.64285	NM_008899.2	Pou3f2	mRNA	chr4:22482780-22488366	-	mmu:18992	POU domain, class 3, transcription factor 2
Rsad1	0.632562	0.000106336	0.0070661	537.111	484.942	388.592	333.87	279.577	295.665	up	541	491	390	369	261	284	4.41092	4.00633	3.25474	2.70331	2.28079	2.43897	NM_001013381.2	Rsad1	mRNA	chr11:94539798-94549199	-	mmu:237926	Radical S-adenosyl methionine domain-containing protein 1, mitochondrial
Hist1h4k	0.630025	0.0200016	0.221027	80.4177	112.593	96.6498	59.7166	54.6301	72.8752	up	81	114	97	66	51	70	8.76954	12.3518	10.7494	6.42057	5.91802	7.98263	NM_178211.2	Hist1h4k	mRNA	chr13:21750194-21750505	-	mmu:319160	histone cluster 1, H4k
Nxph3	0.627462	0.0090104	0.143859	1721.54	1132.85	824.014	883.082	875.152	622.562	up	1734	1147	827	976	817	598	27.9051	18.4727	13.6226	14.1131	14.0919	10.1366	NM_130858.3	Nxph3	mRNA	chr11:95509845-95514570	-	mmu:104079	Neurexophilin-3
Grm3	0.627438	0.000167981	0.00994973	1828.76	1272.11	1167.77	952.751	957.633	852.639	up	1842	1288	1172	1053	894	819	20.4181	14.2804	13.2904	10.4922	10.6155	9.55717	NM_181850.2	Grm3	mRNA	chr5:9485541-9725170	-	mmu:108069	Grm3 protein
Socs3	0.626736	0.0223222	0.233006	88.3602	79.013	111.596	56.0974	69.6265	55.1769	up	89	80	112	62	65	53	1.17803	1.05972	1.51741	0.737387	0.922132	0.738921	NM_007707.3	Socs3	mRNA	chr11:117966079-117969186	-	mmu:12702	Suppressor of cytokine signaling 3
Ccdc190	0.622987	1.4e-05	0.0013941	548.032	435.559	535.061	342.013	301.001	342.513	up	552	441	537	378	281	329	10.7718	8.61236	10.7261	6.62795	5.87719	6.76241
Prdm9	0.619479	0.0321777	0.278167	77.4393	64.198	79.7111	48.859	54.6301	40.6019	up	78	65	80	54	51	39	0.761491	0.635064	0.79943	0.473699	0.533648	0.401043	NM_144809.2	Prdm9	mRNA	chr17:15543079-15563301	-	mmu:213389	PR-domain containing protein 9
Scg5	0.618137	3.72e-10	1.32e-07	7767.76	7538.83	6362.94	4396.41	4676.76	5046.08	up	7824	7633	6386	4859	4366	4847	218.78	213.604	182.78	122.111	130.881	142.82	NM_009162.3	Scg5	mRNA	chr2:113776362-113829121	-	mmu:20394	Neuroendocrine protein 7B2
Mob3b	0.615003	0.00465681	0.098461	178.706	208.397	216.216	100.432	143.538	150.956	up	180	211	217	111	134	145	1.00833	1.18289	1.24425	0.558715	0.804541	0.855566	NM_178061.5	Mob3b	mRNA	chr4:34949074-35157484	-	mmu:214944	Putative uncharacterized protein
Met	0.613715	0.0237643	0.240996	208.49	151.112	187.321	103.147	89.9789	164.49	up	210	153	188	114	84	158	1.0418	0.759606	0.954643	0.508166	0.446639	0.825613	NM_008591.2	Met	mRNA	chr6:17464038-17572229	+	mmu:17295	Met protein
Serac1	0.608708	1.43e-05	0.00141947	543.068	500.745	533.068	330.251	304.214	399.772	up	547	507	535	365	284	384	5.38676	4.98596	5.47925	3.2041	2.96357	3.8803	NM_177311.4	Serac1	mRNA	chr17:6044066-6079727	-	mmu:321007	Protein SERAC1
Arhgap4	0.606858	0.0410913	0.307976	77.4393	75.0623	117.574	57.907	66.413	53.0948	up	78	76	118	64	62	51	0.487996	0.504472	0.762974	0.361388	0.43682	0.33326	NM_138630.2	Arhgap4	mRNA	chrx:73894676-73911229	-	mmu:171207	Protein Arhgap4
Necab1	0.606192	0.000430844	0.0188068	4911.44	3165.46	3119.69	2214.04	2749.71	2392.39	up	4947	3205	3131	2447	2567	2298	33.9505	22.0124	21.9942	15.0896	18.8819	16.6116	NM_178617.4	Necab1	mRNA	chr4:14952245-15149131	-	mmu:69352	N-terminal EF-hand calcium-binding protein 1
Mtcl1	0.604881	0.00049746	0.0206161	2367.86	2083.97	1395.94	1190.71	1338.97	1315.92	up	2385	2110	1401	1316	1250	1264	11.0755	9.80595	6.65934	5.4912	6.22153	6.18268	NM_172963.4	Mtcl1	mRNA	chr17:66337678-66439032	-	mmu:68617	Microtubule cross-linking factor 1
Ctss	0.604032	2.47e-07	4.28e-05	3669.43	3050.89	3259.19	2517.15	1981.68	2064.45	up	3696	3089	3271	2782	1850	1983	92.1879	77.0654	83.4657	62.3164	49.4303	52.0698	NM_021281.3	Ctss	mRNA	chr3:95526786-95556400	+	mmu:13040	Cathepsin S
Amd2	0.603479	1.27e-05	0.0012829	429.887	370.373	451.364	279.582	279.577	264.433	up	433	375	453	309	261	254	4.54515	3.93936	4.86719	2.91445	2.9364	2.80835	NM_007444.3	Amd2	mRNA	chr10:35708675-35711892	-	mmu:100041585	S-adenosylmethionine decarboxylase proenzyme 2
Flrt1	0.601703	0.00166201	0.0510083	860.768	832.599	523.104	446.97	524.877	489.305	up	867	843	525	494	490	470	4.99853	4.87544	3.09815	2.56428	3.02784	2.86023	NM_201411.2	Flrt1	mRNA	chr19:7092014-7105729	-	mmu:396184	Fibronectin leucine rich transmembrane protein 1
Pax6	0.600918	0.00289105	0.0720825	431.873	311.114	287.956	247.914	193.883	237.365	up	435	315	289	274	181	228	3.31914	2.40537	2.26493	1.87856	1.48023	1.83243	NM_013627.5	Pax6	mRNA	chr2:105675433-105697344	+	mmu:18508	Paired box protein Pax-6
Gm19410	0.599842	0.0221891	0.232431	708.867	477.041	304.895	328.441	349.204	306.076	up	714	483	306	363	326	294	3.79694	2.5705	1.66563	1.73453	1.85809	1.6468	XP_006544394.1	Gm19410	mRNA	chr8:35765790-35818047	+	mmu:100502846	predicted gene, 19410
P2ry13	0.599238	0.000323402	0.0153307	583.773	421.732	441.4	343.823	320.282	290.46	up	588	427	443	380	299	279	7.85682	5.70994	6.05889	4.56238	4.28208	3.92672	NM_028808.3	P2ry13	mRNA	chr3:59207892-59210882	-	mmu:74191	P2Y purinoceptor 13
Proca1	0.598852	0.0150682	0.189409	96.3027	87.9019	96.6498	66.955	55.7012	62.4644	up	97	89	97	74	52	60	2.41101	2.21386	2.46785	1.65271	1.3853	1.57085	NM_001045516.2	Proca1	mRNA	chr11:78193392-78205504	+	mmu:216974	Protein PROCA1
Hapln4	0.594177	6.6e-14	3.93e-11	4970.01	5720.54	5515.01	3448.18	3568.09	3719.76	up	5006	5792	5535	3811	3331	3573	46.3535	53.6728	52.4601	31.708	33.0881	34.8483	NM_177900.4	Hapln4	mRNA	chr8:70083457-70090862	+	mmu:330790	Hyaluronan and proteoglycan link protein 4
Gm9844	0.593293	0.00749498	0.13234	1422.7	831.612	726.368	631.548	676.984	667.328	up	1433	842	729	698	632	641	99.8047	58.6882	51.97	43.6816	47.1776	47.0239	Gm9844	Gm9844	mRNA	chr7:24862213-24862697	+		thymosin, beta 10 pseudogene
Slc39a2	0.591713	0.0275033	0.258897	83.3962	103.705	80.7075	54.2878	68.5554	55.1769	up	84	105	81	60	64	53	1.2157	1.52079	1.19992	0.780252	0.992749	0.807938	NM_001039676.2	Slc39a2	mRNA	chr14:51893610-51896745	+	mmu:214922	Protein Slc39a2
Enpp6	0.5911	0.000301867	0.0145563	273.023	234.076	257.068	161.054	185.314	161.366	up	275	237	258	178	173	155	1.86906	1.61203	1.79486	1.08705	1.26023	1.10963	NM_177304.3	Enpp6	mRNA	chr8:46986954-47082794	+	mmu:320981	Ectonucleotide pyrophosphatase/phosphodiesterase family member 6
Chrm4	0.590191	0.017793	0.20765	432.866	495.806	252.086	273.249	292.431	218.625	up	436	502	253	302	273	210	10.2275	11.7848	6.0747	6.36545	6.86374	5.18871	NM_007699.2	Chrm4	mRNA	chr2:91927249-91928688	+	mmu:12672	Muscarinic acetylcholine receptor M4
Fa2h	0.590151	1.64e-07	3.16e-05	1345.26	1128.9	1356.09	793.507	835.518	916.145	up	1355	1143	1361	877	780	880	18.367	15.5052	18.8832	10.6816	11.332	12.5643	NM_178086.3	Fa2h	mRNA	chr8:111345141-111393824	-	mmu:338521	Fatty acid 2-hydroxylase
Garnl3	0.588038	0.0123591	0.170654	1636.15	1121.98	732.346	725.647	763.75	832.859	up	1648	1136	735	802	713	800	15.1353	10.4411	6.90943	6.62656	7.0184	7.73893	NM_178888.4	Garnl3	mRNA	chr2:32986374-33086366	-	mmu:99326	GTPase-activating Rap/Ran-GAP domain-like protein 3
Folh1	0.587356	0.000510968	0.0210686	524.205	393.09	588.866	325.727	338.492	338.349	up	528	398	591	360	316	325	5.70729	4.3054	6.53889	3.49653	3.66098	3.70029	NM_016770.3	Folh1	mRNA	chr7:86719352-86775808	-	mmu:53320	Glutamate carboxypeptidase 2
Fcgr2b	0.586992	0.0212342	0.22625	250.189	162.964	272.014	183.674	152.107	119.723	up	252	165	273	203	142	115	2.40189	1.58342	2.66339	1.73855	1.45063	1.15453	NM_010187.2	Fcgr2b	mRNA	chr1:170960769-170976547	-	mmu:14130	Low affinity immunoglobulin gamma Fc region receptor II
Prr16	0.586659	0.0340842	0.285185	232.318	202.471	115.581	112.195	129.612	124.929	up	234	205	116	124	121	120	3.55408	3.11602	1.80339	1.69228	1.96975	1.91977	NM_001081224.2	Prr16	mRNA	chr18:51117898-51304641	+	mmu:71373	Protein Largen
Arhgef15	0.586558	0.0206488	0.223695	718.796	481.979	349.733	274.154	373.841	385.197	up	724	488	351	303	349	370	5.59377	3.77329	2.77583	2.10352	2.89005	3.01109	NM_177566.3	Arhgef15	mRNA	chr11:68943157-68957480	-	mmu:442801	Rho guanine nucleotide exchange factor 15
Ndn	0.584519	3.74e-06	0.000456715	6199.12	6559.07	7248.73	4087.87	3914.08	5340.71	up	6244	6641	7275	4518	3654	5130	57.0969	60.7739	68.093	37.1222	35.8123	49.411	NM_010882.3	Ndn	mRNA	chr7:62346569-62350262	+	mmu:17984	Necdin
Chsy3	0.583336	0.0172953	0.203833	399.11	288.397	217.213	201.77	233.517	168.654	up	402	292	218	223	218	162	4.63294	3.36781	2.57162	2.30926	2.69278	1.96654	NM_001081328.1	Chsy3	mRNA	chr18:59175401-59410446	+	mmu:78923	Chondroitin sulfate synthase 3
Cdh20	0.579066	0.00756513	0.132635	1111.95	702.228	625.732	466.875	631.995	535.112	up	1120	711	628	516	590	514	9.42982	5.99086	5.41209	3.90367	5.32417	4.55832	NM_011800.4	Cdh20	mRNA	chr1:104768529-104995481	+	mmu:23836	Cadherin-20
Xndc1	0.578285	0.00538895	0.107526	171.756	146.174	147.466	90.4797	115.687	106.19	up	173	148	148	100	108	102	5.1893	4.73982	5.32268	3.03421	3.91992	3.57957	NM_001286690.1	Xndc1	mRNA	chr7:102065511-102083762	+	mmu:102443350	Protein Xndc1
Tmsb10	0.578186	0.000611159	0.0239397	4902.5	3030.15	3191.43	2352.47	2431.57	2667.23	up	4938	3068	3203	2600	2270	2562	241.74	150.31	160.5	114.501	119.107	132.109	NM_025284.4	Tmsb10	mRNA	chr6:72957347-72958488	-	mmu:19240	Thymosin, beta 10
Prkg2	0.577336	0.0369167	0.293772	215.44	132.347	120.563	91.3845	113.545	109.313	up	217	134	121	101	106	105	2.79986	1.73028	1.59802	1.17094	1.46587	1.427	NM_008926.4	Prkg2	mRNA	chr5:98931720-99037035	-	mmu:19092	cGMP-dependent protein kinase
Fes	0.576811	0.0457127	0.323505	111.195	92.8403	153.444	97.7181	65.3418	75.9984	up	112	94	154	108	61	73	1.36975	1.1505	1.92781	1.18682	0.799589	0.940377	NM_010194.2	Fes	mRNA	chr7:80377773-80387419	-	mmu:14159	Tyrosine-protein kinase Fes/Fps
Dusp1	0.576473	0.0218984	0.230997	1087.13	1195.07	545.025	584.499	743.397	568.426	up	1095	1210	547	646	694	546	18.5869	20.5548	9.50388	9.8529	12.626	9.76208	NM_013642.3	Dusp1	mRNA	chr17:26505590-26508519	-	mmu:19252	Dual specificity protein phosphatase 1
Sox21	0.573277	0.00314592	0.0754426	616.536	467.164	410.512	370.062	360.987	272.761	up	621	473	412	409	337	262	5.52165	4.20894	3.74968	3.26767	3.2116	2.45378	NM_177753.3	Sox21	mRNA	chr14:118233232-118237030	-	mmu:223227	Sox21 protein
Rgs6	0.57249	0.0253289	0.249785	1212.22	815.809	563.956	441.541	623.425	678.78	up	1221	826	566	488	582	652	7.38084	4.99694	3.50208	2.65062	3.77074	4.15139	NM_015812.3	Rgs6	mRNA	chr12:82616636-83157971	+	mmu:50779	Regulator of G-protein-signaling 6
Coa4	0.572022	0.00905077	0.143859	125.094	136.297	158.426	101.337	98.5483	82.2448	up	126	138	159	112	92	79	3.05978	3.35376	3.95218	2.44385	2.39454	2.0207	NM_183270.2	Coa4	mRNA	chr7:100537232-100539779	+	mmu:68185	Cytochrome c oxidase assembly factor 4 homolog, mitochondrial
Arhgap30	0.568306	0.00778577	0.133451	178.706	135.31	187.321	114.004	119.972	104.107	up	180	137	188	126	112	100	1.35296	1.03055	1.44641	0.850985	0.902289	0.791717	NM_001005508.2	Arhgap30	mRNA	chr1:171388954-171410240	+	mmu:226652	Rho GTPase-activating protein 30
Tmem86b	0.56774	0.0204174	0.223302	131.051	108.643	102.628	79.6221	86.7654	64.5466	up	132	110	103	88	81	62	3.31758	2.76678	2.64975	1.98732	2.18196	1.64133	NM_023440.2	Tmem86b	mRNA	chr7:4628042-4630187	-	mmu:68255	Lysoplasmalogenase
Etv6	0.565723	0.000308753	0.0148251	618.522	555.066	438.411	367.348	381.339	340.431	up	623	562	440	406	356	327	3.68745	3.32896	2.6657	2.15925	2.25841	2.03865	NM_007961.3	Etv6	mRNA	chr6:134035700-134270158	+	mmu:14011	Transcription factor ETV6
Pak7	0.565073	0.00101173	0.0355179	1350.22	1152.6	819.032	710.266	773.39	762.066	up	1360	1167	822	785	722	732	9.47595	8.13746	5.8624	4.91464	5.39182	5.37219	NM_172858.2	Pak7	mRNA	chr2:136081897-136387960	-	mmu:241656	Putative uncharacterized protein
Erbb3	0.565013	1.66e-06	0.000220748	596.68	522.473	562.96	370.062	366.343	400.813	up	601	529	565	409	342	385	3.37453	2.97254	3.24719	2.06348	2.05816	2.27696	NM_010153.1	Erbb3	mRNA	chr10:128567523-128589652	-	mmu:13867	EGF-like growth factor receptor ErbB3 extracellular domain
Gsap	0.562469	0.00555872	0.109158	178.706	184.693	169.386	133.91	129.612	96.8199	up	180	187	170	148	121	93	1.62356	1.68799	1.56951	1.19948	1.16975	0.883556	NM_175437.3	Gsap	mRNA	chr5:21186289-21291723	+	mmu:212167	Gamma-secretase-activating protein
Hdx	0.558253	0.00545343	0.107959	267.066	282.471	191.307	176.435	171.388	155.12	up	269	286	192	195	160	149	0.953067	1.01408	0.696294	0.620789	0.607583	0.55605	NM_001290459.1	Hdx	mRNA	chrx:111569931-111697079	-	mmu:245596	Highly divergent homeobox
Kcnh7	0.555874	0.00528255	0.106258	2246.73	2157.05	1250.47	1347.24	1382.89	1116.03	up	2263	2184	1255	1489	1291	1072	6.593	6.21995	3.68309	3.82559	3.93271	3.23719	NM_133207.2	Kcnh7	mRNA	chr2:62693414-63184278	-	mmu:170738	Potassium voltage-gated channel subfamily H member 7
Stx1a	0.553129	0.0059985	0.114471	5448.55	4035.59	2776.94	2598.58	3191.04	2567.29	up	5488	4086	2787	2872	2979	2466	85.8536	64.0918	44.5865	40.3474	49.9191	40.7307	NM_016801.3	Stx1a	mRNA	chr5:135023482-135051100	+	mmu:20907	Syntaxin-1A
Tmem173	0.552293	0.0474583	0.328566	94.3171	109.631	162.411	93.1941	79.2671	77.0395	up	95	111	163	103	74	74	1.39401	1.63004	2.44821	1.35805	1.16382	1.14374	NM_028261.1	Tmem173	mRNA	chr18:35733678-35740554	-	mmu:72512	Stimulator of interferon genes protein
C1qa	0.551511	0.000105342	0.00703736	2829.51	2232.12	2962.27	2083.75	1848.85	1540.79	up	2850	2260	2973	2303	1726	1480	92.5674	73.5258	98.8389	67.2117	60.0853	50.6327	NM_007572.2	C1qa	mRNA	chr4:136895917-136898803	-	mmu:12259	Complement C1q subcomponent subunit A
Hba-a1	0.551315	0.00840861	0.13919	1988.6	1604.95	1629.1	908.416	1669.97	986.938	up	2003	1625	1635	1004	1559	948	96.9877	78.8299	80.8737	43.7257	80.9548	48.4577	NM_008218.2	Hba-a1	mRNA	chr11:32283511-32284465	+	mmu:15122	Alpha-globin
Timeless	0.548525	0.0176814	0.206909	162.821	156.051	131.523	92.2893	88.9077	127.011	up	164	158	132	102	83	122	1.24293	1.19838	1.024	0.694612	0.674211	0.973913	NM_011589.2	Timeless	mRNA	chr10:128232065-128252941	+	mmu:21853	Protein timeless homolog
2700097O09Rik	0.546795	0.0259886	0.253333	85.3818	88.8896	93.6606	57.907	64.2706	61.4233	up	86	90	94	64	60	59	2.62895	2.75335	2.94125	1.75793	1.96585	1.89973	NM_028314.2	2700097O09Rik	mRNA	chr12:55045661-55080110	-	mmu:72658	Protein 2700097O09Rik
Gjc2	0.54462	3.56e-05	0.00296382	690.004	542.227	631.711	451.494	408.119	417.471	up	695	549	634	499	381	401	10.75	8.53239	10.039	6.93914	6.3072	6.52377	NM_175452.4	Gjc2	mRNA	chr11:59175568-59183213	-	mmu:118454	Gap junction protein
Gli3	0.542452	0.0122488	0.169778	371.312	266.669	220.202	197.246	205.666	186.352	up	374	270	221	218	192	179	1.54631	1.11718	0.935269	0.809877	0.850824	0.779532	NM_008130.2	Gli3	mRNA	chr13:15463251-15641270	+	mmu:14634	GLI-Kruppel family member GLI3
Arhgap26	0.54023	7.63e-05	0.00558983	4195.62	3506.2	2831.74	2264.71	2485.13	2494.41	up	4226	3550	2842	2503	2320	2396	18.0742	15.1947	12.4415	9.61896	10.6349	10.7938	NM_175164.4	Arhgap26	mRNA	chr18:38993145-39376284	+	mmu:71302	Arhgap26 protein
Lsp1	0.539679	0.0435878	0.315276	157.857	117.532	100.635	98.6229	88.9077	70.793	up	159	119	101	109	83	68	2.81197	2.10617	1.82833	1.73212	1.57328	1.26671	NM_019391.3	Lsp1	mRNA	chr7:142460809-142494867	+	mmu:16985	Lymphocyte-specific protein 1
Sspo	0.536668	0.0462254	0.324866	102.26	88.8896	144.476	74.1934	74.9824	82.2448	up	103	90	145	82	70	79	0.223443	0.195392	0.321972	0.159839	0.162758	0.180515	NM_173428.3	Sspo	mRNA	chr6:48448229-48501099	+	mmu:243369	SCO-spondin
Necab3	0.535969	0.0471243	0.327883	996.783	641.98	391.581	458.732	462.749	478.894	up	1004	650	393	507	432	460	18.5424	12.0138	7.42926	8.41354	8.55127	8.94843	NM_021546.3	Necab3	mRNA	chr2:154544399-154558866	-	mmu:56846	N-terminal EF-hand calcium-binding protein 3
Nr2e1	0.533221	0.00291242	0.0723728	525.197	416.793	391.581	359.204	302.072	259.227	up	529	422	393	397	282	249	5.4396	4.35297	4.13641	3.66809	3.10795	2.69691	NM_152229.2	Nr2e1	mRNA	chr10:42563272-42568828	-	mmu:21907	Nuclear receptor subfamily 2 group E member 1
Tgfb1	0.531029	0.00297825	0.0734009	259.124	201.483	223.191	163.768	145.68	163.449	up	261	204	224	181	136	157	4.05348	3.17067	3.56086	2.52583	2.26381	2.56828	NM_011577.1	Tgfb1	mRNA	chr7:25687002-25705077	+	mmu:21803	Transforming growth factor beta-1
Hhip	0.530885	0.000418543	0.018432	328.621	295.311	314.859	208.103	200.31	241.529	up	331	299	316	230	187	232	1.23218	1.11392	1.20408	0.769332	0.746111	0.909687	NM_020259.4	Hhip	mRNA	chr8:79965853-80058006	-	mmu:15245	Hedgehog-interacting protein
Hlf	0.529221	0.00223025	0.0618198	8506.41	6094.86	4858.39	4237.16	4914.56	4332.95	up	8568	6171	4876	4683	4588	4162	51.2971	36.9746	29.8811	25.1928	29.4409	26.2465	NM_172563.3	Hlf	mRNA	chr11:90336536-90390895	-	mmu:217082	Hepatic leukemia factor
Itgb2	0.525482	0.00242187	0.064903	305.786	240.99	267.032	209.913	171.388	183.229	up	308	244	268	232	160	176	3.503	2.77724	3.11993	2.37092	1.9504	2.10843	NM_008404.4	Itgb2	mRNA	chr10:77530252-77565686	+	mmu:16414	Integrin beta-2
Ppwd1	0.524294	0.000255193	0.0132816	284.937	284.447	277.993	205.389	193.883	189.475	up	287	288	279	227	181	182	4.13944	4.15706	4.11892	2.94187	2.79803	2.76495	NM_172807.4	Ppwd1	mRNA	chr13:104205124-104228822	-	mmu:238831	Putative uncharacterized protein
Hmcn1	0.523803	0.030221	0.269365	144.95	155.063	105.617	84.1461	93.1924	105.148	up	146	157	106	93	87	101	0.275393	0.296369	0.204656	0.157623	0.175887	0.200668	NM_001024720.3	Hmcn1	mRNA	chr1:150563527-150993051	-	mmu:545370	Protein Hmcn1
Gpr34	0.519155	0.0149575	0.188698	610.579	395.065	407.523	365.538	358.844	261.31	up	615	400	409	404	335	251	9.94927	6.47605	6.77266	5.87267	5.80865	4.27707	NM_011823.4	Gpr34	mRNA	chrx:13632089-13640856	+	mmu:23890	Putative uncharacterized protein
Sox10	0.518977	9.03e-07	0.00013439	1825.78	1507.17	1824.39	1168.09	1162.23	1269.07	up	1839	1526	1831	1291	1085	1219	22.3452	18.5563	22.7725	14.095	14.1301	15.6013	NM_011437.1	Sox10	mRNA	chr15:79154908-79165240	-	mmu:20665	Dominant megacolon mutant Sox-10 protein
Creb5	0.516967	0.00550104	0.108742	222.39	191.606	184.332	155.625	128.541	133.257	up	224	194	185	172	120	128	0.955727	0.828365	0.807937	0.659405	0.548758	0.575244	NM_172728.2	Creb5	mRNA	chr6:53573300-53700367	+	mmu:231991	cAMP responsive element binding protein 5
Sstr2	0.516776	0.00309727	0.0747386	434.851	390.127	304.895	289.535	252.798	246.734	up	438	395	306	320	236	237	6.90396	6.23097	4.93703	4.53223	3.98704	3.93486	NM_009217.4	Sstr2	mRNA	chr11:113619342-113626028	+	mmu:20606	Somatostatin receptor type 2
Ascl1	0.516398	0.0253241	0.249785	298.836	185.681	189.314	164.673	153.178	153.038	up	301	188	190	182	143	147	4.09813	2.5616	2.64785	2.22653	2.08675	2.10811	NM_008553.4	Ascl1	mRNA	chr10:87490819-87493660	-	mmu:17172	Achaete-scute homolog 1
Tmem44	0.515531	0.0160187	0.195388	1783.09	1146.68	915.682	890.32	994.053	805.791	up	1796	1161	919	984	928	774	25.2254	16.3192	13.212	12.4184	13.9699	11.4506	NM_172614.3	Tmem44	mRNA	chr16:30513691-30550578	-	mmu:224090	Protein Tmem44
Sgpp2	0.51323	0.0483811	0.331562	553.989	458.275	287.956	230.723	299.93	381.033	up	558	464	289	255	280	366	5.08119	4.12215	2.56594	2.00222	2.60541	3.36061	NM_001004173.2	Sgpp2	mRNA	chr1:78310345-78420289	+	mmu:433323	Sphingosine-1-phosphate phosphatase 2
Hspb1	0.513181	0.0372803	0.295303	134.03	172.841	238.137	128.481	123.185	130.134	up	135	175	239	142	115	125	4.9034	6.36115	8.88549	4.63436	4.47688	4.78222	NM_013560.2	Hspb1	mRNA	chr5:135887919-135889563	+	mmu:15507	Heat shock protein beta-1
Adcy8	0.512673	0.02654	0.255719	1369.09	858.279	669.574	657.788	770.177	602.782	up	1379	869	672	727	719	579	6.66398	4.20265	3.32398	3.15676	3.72402	2.94716	NM_009623.2	Adcy8	mRNA	chr15:64697084-64922296	-	mmu:11514	Adenylate cyclase type 8
Gadd45a	0.512209	0.0157015	0.194279	294.865	279.508	190.31	168.292	169.246	198.845	up	297	283	191	186	158	191	8.20307	7.82241	5.39975	4.61606	4.67726	5.55661	NM_007836.1	Gadd45a	mRNA	chr6:67035096-67037406	-	mmu:13197	Growth arrest and DNA damage-inducible protein GADD45 alpha
Rgs16	0.512002	0.0270606	0.257334	610.579	373.336	393.574	247.01	349.204	370.622	up	615	378	395	273	326	356	8.8816	5.46314	5.83893	3.54256	5.04601	5.4153	NM_011267.3	Rgs16	mRNA	chr1:153740349-153745468	+	mmu:19734	Regulator of G-protein signaling 16
Laptm5	0.51153	2.8e-06	0.000352965	1635.16	1405.44	1377.01	1110.19	1041.18	946.336	up	1647	1423	1382	1227	972	909	21.3977	18.5017	18.3781	14.3237	13.5349	12.4392	NM_010686.3	Laptm5	mRNA	chr4:130913125-130936141	+	mmu:16792	Lysosomal-associated transmembrane protein 5
Kcnk13	0.510867	0.00145021	0.0473487	301.815	251.854	276.996	212.627	184.243	185.311	up	304	255	278	235	172	178	3.33619	2.80061	3.13402	2.31731	2.02311	2.05757	NM_146037.2	Kcnk13	mRNA	chr12:99964499-100062682	+	mmu:217826	Potassium channel subfamily K member 13
Ldb2	0.510673	0.0128483	0.17386	1814.86	1389.64	924.649	940.084	1041.18	917.186	up	1828	1407	928	1039	972	881	23.7858	18.3219	12.3598	12.1477	13.5557	12.0746	NM_010698.4	Ldb2	mRNA	chr5:44472132-44799639	-	mmu:16826	LIM domain-binding protein 2
Nthl1	0.510164	0.0363426	0.292906	100.274	91.8526	90.6714	60.6214	64.2706	73.9162	up	101	93	91	67	60	71	3.15896	2.91098	2.91329	1.88294	2.01135	2.33904	NM_008743.2	Nthl1	mRNA	chr17:24632682-24638838	+	mmu:18207	Nth (Endonuclease III)-like 1 (E.coli), isoform CRA_b
Trim36	0.506539	0.00146273	0.0475386	227.354	227.162	213.227	156.53	152.107	161.366	up	229	230	214	173	142	155	1.70233	1.71108	1.62833	1.15556	1.13139	1.21366	NM_178872.4	Trim36	mRNA	chr18:46165302-46198818	-	mmu:28105	E3 ubiquitin-protein ligase Trim36
Nfkb2	0.505535	0.0492418	0.334534	116.159	129.384	163.408	118.528	77.1248	91.6145	up	117	131	164	131	72	88	1.23312	1.42392	1.83395	1.24059	0.835919	0.988018	NM_019408.3	Nfkb2	mRNA	chr19:46305695-46312090	+	mmu:18034	Putative uncharacterized protein
Dpy19l1	0.503457	0.00256018	0.0668527	3641.63	2684.47	2152.2	1886.5	2040.59	2054.04	up	3668	2718	2160	2085	1905	1973	26.1081	19.3558	15.7326	13.3313	14.529	14.788	NM_172920.4	Dpy19l1	mRNA	chr9:24411778-24503140	-	mmu:244745	Probable C-mannosyltransferase DPY19L1
Gdpd5	0.502497	0.000744163	0.0274487	885.588	717.043	645.66	552.831	561.297	472.647	up	892	726	648	611	524	454	6.53456	5.32258	4.85899	4.02189	4.13001	3.50319	NM_201352.2	Gdpd5	mRNA	chr7:99424113-99460985	+	mmu:233552	Glycerophosphodiester phosphodiesterase domain-containing protein 5
Efna5	0.502453	0.0458997	0.323505	425.916	278.521	232.159	181.864	217.449	262.351	up	429	282	233	201	203	252	3.59404	2.36434	1.99803	1.51307	1.82279	2.22373	NM_207654.2	Efna5	mRNA	chr17:62604184-62881317	-	mmu:13640	Ephrin-A5
Stard9	0.501856	0.00192446	0.056058	712.839	670.623	485.242	432.493	459.535	427.881	up	718	679	487	478	429	411	1.61646	1.52983	1.12225	0.966953	1.03758	0.974625	NM_010621.1	Stard9	mRNA	chr2:120629121-120715881	+	mmu:668880	StAR-related lipid transfer protein 9
Ermn	0.501399	0.000123854	0.00798079	2411.54	1891.37	2292.69	1387.05	1485.72	1787.52	up	2429	1915	2301	1533	1387	1717	25.1275	19.7901	24.3407	14.2699	15.3482	18.2646	NM_029972.3	Ermn	mRNA	chr2:58045113-58052864	-	mmu:77767	Ermin
Cpsf4	0.500891	0.000626579	0.0244152	645.328	652.845	510.151	456.018	443.467	377.91	up	650	661	512	504	414	363	12.5036	12.725	10.0812	8.71145	8.53565	7.35504	NM_178576.3	Cpsf4	mRNA	chr5:145167254-145181753	+	mmu:54188	Cleavage and polyadenylation specific factor 4 isoform 1
Satb1	0.500329	0.00906549	0.143859	5255.94	3692.87	2759	2752.39	2984.3	2540.22	up	5294	3739	2769	3042	2786	2440	28.6442	20.2462	15.3354	14.7894	16.1565	13.9059	NM_009122.2	Satb1	mRNA	chr17:51736187-51832672	-	mmu:20230	DNA-binding protein SATB1
Glt8d2	0.499476	4.05e-05	0.00333151	452.722	431.608	429.444	291.345	318.14	320.651	up	456	437	431	322	297	308	8.88012	8.94976	8.47923	5.58259	6.12094	6.26322	NM_029102.3	Glt8d2	mRNA	chr10:82652543-82690617	-	mmu:74782	Glycosyltransferase 8 domain-containing protein 2
Slc25a37	0.499147	0.00134156	0.0448743	758.508	560.992	544.028	442.446	420.973	454.949	up	764	568	546	489	393	437	6.18283	4.6002	4.53108	3.55583	3.40879	3.72505	NM_030054.2	Slc25a37	mRNA	chr14:69241848-69285112	-	mmu:67712	Mitoferrin-1
Slc7a3	0.499127	0.0132812	0.176395	252.174	276.545	219.206	185.483	138.182	205.092	up	254	280	220	205	129	197	3.11995	3.44196	2.76603	2.26259	1.69831	2.5488	NM_007515.3	Slc7a3	mRNA	chrx:101079222-101085372	-	mmu:11989	Cationic amino acid transporter 3
Relt	0.498795	0.0205399	0.22356	713.832	550.128	415.494	317.584	424.186	447.662	up	719	557	417	351	396	430	8.51879	6.60448	5.05714	3.73675	5.02873	5.36629	NM_177073.6	Relt	mRNA	chr7:100845847-100863446	-	mmu:320100	Tumor necrosis factor receptor superfamily member 19L
Tbc1d30	0.498379	0.00198736	0.0571025	3001.27	2567.92	1842.32	1712.78	1878.85	1655.31	up	3023	2600	1849	1893	1754	1590	17.9304	15.4333	11.2256	10.0888	11.1506	9.93359	NM_029057.1	Tbc1d30	mRNA	chr10:121263820-121311189	-	mmu:74694	TBC1 domain family member 30
Rbm12b1	0.498289	0.00605051	0.115169	262.102	288.397	214.224	195.436	181.029	164.49	up	264	292	215	216	169	158	2.94974	3.27145	2.46725	2.21532	2.02905	1.84333	NM_028226.2	Rbm12b1	mRNA	chr4:12140317-12146731	+	mmu:72397	RNA-binding protein 12B-A
Tlr13	0.497044	0.0473285	0.328125	116.159	95.8032	118.57	83.2413	62.1283	88.4913	up	117	97	119	92	58	85	0.973433	0.807656	1.01342	0.687775	0.517205	0.744896	NM_205820.1	Tlr13	mRNA	chrx:106143229-106160493	+	mmu:279572	Toll-like receptor 13
Lrrc55	0.496876	0.0392442	0.300953	570.867	438.522	274.007	313.965	292.431	302.952	up	575	444	275	347	273	291	6.69755	5.17566	3.2787	3.63175	3.4082	3.57024	NM_001033346.2	Lrrc55	mRNA	chr2:85188071-85196699	-	mmu:241528	Leucine-rich repeat-containing protein 55
Ier5	0.496633	0.0119455	0.168061	2730.23	2120.51	1472.66	1566.2	1646.4	1269.07	up	2750	2147	1478	1731	1537	1219	28.3554	22.1548	15.599	16.0375	16.986	13.2392	NM_010500.2	Ier5	mRNA	chr1:155096361-155099636	-	mmu:15939	Immediate early response gene 5 protein
Stard4	0.495884	0.015656	0.193877	1374.05	983.712	739.321	665.026	826.949	704.807	up	1384	996	742	735	772	677	9.17208	6.6058	5.03333	4.37681	5.48357	4.72582	NM_133774.4	Stard4	mRNA	chr18:33203405-33213766	-	mmu:170459	StAR-related lipid transfer protein 4
Olfm2	0.495697	0.0225498	0.234723	2736.19	1894.34	1327.19	1295.67	1612.12	1318	up	2756	1918	1332	1432	1505	1266	46.4313	32.3381	22.9698	21.6777	27.1758	22.4658	NM_173777.3	Olfm2	mRNA	chr9:20667696-20726937	-	mmu:244723	Noelin-2
Klf8	0.494703	0.0281236	0.262831	139.986	125.433	130.527	78.7174	111.402	91.6145	up	141	127	131	87	104	88	1.00228	0.903458	0.95315	0.555683	0.792351	0.658884	NM_173780.4	Klf8	mRNA	chrx:153359613-153395797	+	mmu:245671	Krueppel-like factor 8
Gpt	0.494354	0.00885214	0.142911	636.392	400.991	446.382	340.204	377.054	336.267	up	641	406	448	376	352	323	12.0828	7.65894	8.64384	6.36846	7.11157	6.41309	NM_182805.2	Gpt	mRNA	chr15:76698211-76699648	+	mmu:76282	Alanine aminotransferase 1
A2ml1	0.49337	0.0171433	0.202362	354.434	233.088	247.105	187.293	218.52	187.393	up	357	236	248	207	204	180	2.5685	1.69925	1.82634	1.33819	1.5731	1.36408
Pgr	0.492791	0.00413023	0.0906364	1455.46	1180.26	872.837	872.224	809.81	810.996	up	1466	1195	876	964	756	779	7.18827	5.86398	4.39657	4.24723	3.97307	4.02332	NM_008829.2	Pgr	mRNA	chr9:8900468-8965425	+	mmu:18667	Progesterone receptor
Wnt7a	0.491451	0.00206994	0.0585762	477.542	422.719	467.307	365.538	261.367	344.595	up	481	428	469	404	244	331	5.12222	4.56133	5.11218	3.86574	2.78495	3.71277	NM_009527.3	Wnt7a	mRNA	chr6:91363981-91411363	-	mmu:22421	Protein Wnt-7a
Junb	0.490935	0.00473026	0.0991688	2043.21	2671.63	1634.08	1608.73	1627.12	1281.56	up	2058	2705	1640	1778	1519	1231	38.4845	50.5673	31.3453	29.8317	30.4004	24.2312	NM_008416.3	Junb	mRNA	chr8:84976910-84978718	-	mmu:16477	Transcription factor jun-B
Fcgr1	0.49031	0.0344214	0.286079	159.843	112.593	166.397	110.385	103.904	97.8609	up	161	114	167	122	97	94	2.13973	1.52769	2.24359	1.43025	1.35644	1.29181	NM_010186.5	Fcgr1	mRNA	chr3:96282909-96293969	-	mmu:14129	High affinity immunoglobulin gamma Fc receptor I
Asap1	0.489878	0.0160274	0.195388	4991.86	3620.77	2483	2513.53	2937.17	2450.69	up	5028	3666	2492	2778	2742	2354	27.5536	20.1053	13.9782	13.679	16.1052	13.5877	NM_010026.3	Asap1	mRNA	chr15:64089447-64349886	-	mmu:13196	Arf-GAP with SH3 domain, ANK repeat and PH domain-containing protein 1
Prcp	0.488786	0.0122216	0.169778	470.593	397.04	293.935	289.535	290.289	247.776	up	474	402	295	320	271	238	5.39644	4.58025	3.43772	3.27353	3.30683	2.85405	NM_028243.3	Prcp	mRNA	chr7:92875300-92934014	+	mmu:72461	Lysosomal Pro-X carboxypeptidase
Tnfrsf11a	0.488537	0.0369286	0.293772	169.771	142.223	121.559	120.338	98.5483	89.5323	up	171	144	122	133	92	86	1.14904	0.968354	0.839107	0.803022	0.662582	0.608685	NM_009399.3	Tnfrsf11a	mRNA	chr1:105780718-105847981	+	mmu:21934	Tumor necrosis factor receptor superfamily member 11A
Grtp1	0.488323	0.0472282	0.327883	115.166	93.8279	93.6606	73.2886	63.1995	79.1216	up	116	95	94	81	59	76	9.96665	8.43722	8.98523	8.42154	8.21897	8.60857	NM_025768.2	Grtp1	mRNA	chr8:13176870-13200535	-	mmu:66790	Growth hormone-regulated TBC protein 1
Drd1	0.488008	0.0421001	0.311616	233.311	160.001	142.484	129.386	136.04	116.6	up	235	162	143	143	127	112	2.21981	1.53143	1.38263	1.21373	1.28578	1.11435	NM_010076.3	Drd1a	mRNA	chr13:54051186-54055658	-	mmu:13488	D(1A) dopamine receptor
Mfap3l	0.487108	0.000770865	0.0282619	2539.61	2111.62	1767.59	1644.92	1603.55	1330.49	up	2558	2138	1774	1818	1497	1278	13.6396	11.4088	9.68219	8.71027	8.55531	7.17773	NM_027756.5	Mfap3l	mRNA	chr8:60655104-60672466	+	mmu:71306	Microfibrillar-associated protein 3-like
Ifit3b	0.486004	0.032656	0.279848	156.864	123.458	136.505	100.432	82.4807	114.518	up	158	125	137	111	77	110	2.70232	2.19732	2.40299	1.6997	1.41197	1.97468
Fam198a	0.485328	0.00263855	0.0680674	210.476	224.199	225.184	162.863	147.822	160.325	up	212	227	226	180	138	154	1.97658	2.11806	2.15678	1.50796	1.37902	1.51236	NM_177743.5	Fam198a	mRNA	chr9:121952734-121978687	+	mmu:245050	Putative uncharacterized protein
Meis2	0.484864	0.00162903	0.0505777	2930.78	1962.48	2121.31	1491.11	1749.23	1772.95	up	2952	1987	2129	1648	1633	1703	26.8197	18.0663	19.7985	13.4534	15.9015	16.297	NM_010825.3	Meis2	mRNA	chr2:115863064-116065839	-	mmu:17536	Homeobox protein Meis2
Herc6	0.482544	0.0331589	0.281684	346.491	280.496	223.191	161.054	204.595	243.611	up	349	284	224	178	191	234	2.4801	2.01397	1.62469	1.13334	1.4506	1.74652	NM_028861.1	Herc6	mRNA	chr6:57581000-57664632	+	mmu:67138	E3 ISG15--protein ligase Herc6
Lrrtm3	0.480841	0.0262404	0.254112	1032.52	766.426	601.819	495.829	503.453	721.464	up	1040	776	604	548	470	693	9.01697	6.73323	5.36024	4.2692	4.36757	6.33787	NM_178678.4	Lrrtm3	mRNA	chr10:63928472-64090274	-	mmu:216028	Leucine-rich repeat transmembrane neuronal protein 3
Txlnb	0.48075	0.0467615	0.327099	117.152	91.8526	125.545	75.0982	87.8366	77.0395	up	118	93	126	83	82	74	0.901384	0.710959	0.985186	0.569697	0.67136	0.59541	NM_138628.3	Txlnb	mRNA	chr10:17796256-17845665	+	mmu:378431	Putative uncharacterized protein
Adam19	0.476673	0.000222196	0.0119833	521.226	609.388	520.115	414.397	360.987	410.183	up	525	617	522	458	337	394	2.77831	3.26769	2.82756	2.17784	1.91146	2.19621	NM_009616.4	Adam19	mRNA	chr11:46055992-46147343	+	mmu:11492	Disintegrin and metalloproteinase domain-containing protein 19
Fyb	0.474783	0.0212309	0.22625	153.886	142.223	184.332	126.672	107.118	111.395	up	155	144	185	140	100	107	1.96169	1.82387	2.39657	1.59208	1.35648	1.42639	NM_011815.5	Fyb	mRNA	chr15:6579871-6663304	+	mmu:23880	FYN binding protein, isoform CRA_f
Dimt1	0.473294	0.00675726	0.124175	229.339	206.421	213.227	167.387	134.968	164.49	up	231	209	214	185	126	158	3.90327	3.47774	3.64128	2.78213	2.27711	2.74091	NM_025447.4	Dimt1	mRNA	chr13:106947159-106959760	+	mmu:66254	Putative uncharacterized protein
Hcls1	0.473047	0.0332755	0.282386	258.131	192.594	223.191	192.722	169.246	122.847	up	260	195	224	213	158	118	4.35641	3.26983	3.84171	3.20681	2.83744	2.08254	NM_008225.2	Hcls1	mRNA	chr16:36934983-36963212	+	mmu:15163	Hematopoietic lineage cell-specific protein
Gon4l	0.472443	1.23e-08	3.1e-06	1271.79	1352.11	1268.4	903.892	940.494	961.952	up	1281	1369	1273	999	878	924	7.17529	7.728	7.34445	5.1828	5.29351	5.33436	NM_027389.3	Gon4l	mRNA	chr3:88835231-88910103	+	mmu:76022	5830417I10Rik protein
Gfap	0.472063	5.25e-08	1.18e-05	21030.7	19562.6	20243.6	15264.8	15621	12972.8	up	21183	19807	20317	16871	14583	12461	270.219	252.861	265.282	193.378	199.384	167.432	NM_010277.3	Gfap	mRNA	chr11:102890166-102897200	-	mmu:14580	Glial fibrillary acidic protein
Arhgap32	0.471064	0.00928137	0.145119	8666.25	6645.98	4762.74	4754.71	5351.6	4376.67	up	8729	6729	4780	5255	4996	4204	21.7318	16.7655	12.1809	11.7555	13.3311	11.0243	NM_177379.4	Arhgap32	mRNA	chr9:32224249-32264245	+	mmu:330914	GTPase-activating protein for Cdc42 and Rac1
Rims4	0.470183	0.0114875	0.163862	4024.86	2725.95	2177.11	2213.13	2095.22	2136.28	up	4054	2760	2185	2446	1956	2052	27.6045	18.8032	15.2251	14.9618	14.2716	14.7281	NM_183023.1	Rims4	mRNA	chr2:163859751-163918683	-	mmu:241770	Rims4 protein
Bach2	0.47004	0.00284513	0.0716303	446.765	390.127	373.646	321.203	306.357	245.693	up	450	395	375	355	286	236	1.71139	1.50337	1.45978	1.21312	1.16578	0.945375	NM_007521.3	Bach2	mRNA	chr4:32417435-32586108	+	mmu:12014	Transcription regulator protein BACH2
Efnb2	0.468612	0.00249273	0.0656713	1750.33	1606.93	1174.74	1203.38	1082.96	987.979	up	1763	1627	1179	1330	1011	949	12.4249	11.4752	8.50497	8.42226	7.63667	7.04469	NM_010111.5	Efnb2	mRNA	chr8:8617434-8661242	-	mmu:13642	Ephrin-B2
Hecw1	0.46775	0.0134309	0.177391	2226.88	1685.94	1199.65	1194.33	1295.05	1207.65	up	2243	1707	1204	1320	1209	1160	8.00912	6.0999	4.4005	4.23514	4.62696	4.36284	NM_178809.1	Hecw1	mRNA	chr13:14226438-14523226	-	mmu:94253	E3 ubiquitin-protein ligase HECW1
Zfp493	0.467598	0.0226964	0.235754	128.073	137.285	121.559	95.9085	94.2636	89.5323	up	129	139	122	106	88	86	1.34784	1.44226	1.29472	0.987505	0.989007	0.939183	NM_028402.2	Zfp493	mRNA	chr13:67779754-67792512	+	mmu:72958	Protein Zfp493
Rffl	0.466666	0.00226925	0.0625514	557.96	414.818	486.238	329.346	385.624	341.472	up	562	420	488	364	360	328	5.69889	4.4389	5.0615	3.60096	4.2589	3.42705	NM_026097.3	Rffl	mRNA	chr11:82803822-82871210	-	mmu:67338	E3 ubiquitin-protein ligase rififylin
Vgll4	0.46654	0.000371673	0.0170752	974.941	1008.4	789.14	729.266	661.988	614.233	up	982	1021	792	806	618	590	16.3565	17.0192	13.5028	12.0629	11.0327	10.3511	NM_177683.2	Vgll4	mRNA	chr6:114861424-114921821	-	mmu:232334	Transcription cofactor vestigial-like protein 4
Osbpl1a	0.465703	0.0153413	0.190932	7920.65	5879.55	4034.38	4101.45	4576.07	4237.17	up	7978	5953	4049	4533	4272	4070	68.3008	51.0236	35.4581	34.8478	39.1787	36.686	NM_207530.3	Osbpl1a	mRNA	chr18:12755328-12863380	-	mmu:64291	Oxysterol-binding protein-related protein 1
Evi2a	0.464537	0.00775225	0.133403	695.961	445.436	557.978	391.777	401.692	438.292	up	701	451	560	433	375	421	14.2258	9.89486	12.7486	8.24763	8.65171	9.21747	NM_010161.3	Evi2a	mRNA	chr11:79526560-79530588	-	mmu:14017	Protein EVI2A
Runx1t1	0.463322	0.000651177	0.0251573	865.732	824.698	708.433	536.545	537.731	666.287	up	872	835	711	593	502	640	4.83666	4.635	4.03663	2.95544	2.98433	3.73909	NM_009822.3	Runx1t1	mRNA	chr4:13771377-13890323	+	mmu:12395	Protein CBFA2T1
Cox18	0.462597	0.00195704	0.0563892	357.412	288.397	347.74	242.486	242.086	236.324	up	360	292	349	268	226	227	9.1226	7.40514	9.05236	6.10224	6.13817	6.05897	NM_001163456.1	Cox18	mRNA	chr5:90214724-90224001	-	mmu:231430	Cox18 protein
Pcdha5	0.462	0.0451029	0.32109	157.857	121.482	110.599	94.0989	94.2636	94.7377	up	159	123	111	104	88	91	2.60836	2.35713	2.23152	2.06971	2.02372	2.05031	NM_009959.1	Pcdha5	mRNA	chr18:36960440-37187657	+	mmu:12941	Protocadherin alpha 5
Nkd1	0.461788	4.3e-05	0.00346447	545.054	515.56	568.938	392.682	379.197	411.224	up	549	522	571	434	354	395	4.54414	4.32399	4.83767	3.22781	3.14049	3.44376	NM_027280.3	Nkd1	mRNA	chr8:88582805-88592337	+	mmu:93960	Protein naked cuticle homolog 1
Hpgds	0.461365	0.026978	0.25725	276.002	208.397	258.065	199.055	200.31	139.504	up	278	211	259	220	187	134	2.70154	2.05203	2.57624	1.921	1.9477	1.3716	NM_019455.4	Hpgds	mRNA	chr6:65117293-65144908	-	mmu:54486	Hematopoietic prostaglandin D synthase
Hivep1	0.460281	0.0156285	0.193697	2941.7	2204.46	1553.37	1545.39	1677.46	1646.98	up	2963	2232	1559	1708	1566	1582	11.4346	8.62021	6.15823	5.92264	6.47732	6.43061	NM_007772.2	Hivep1	mRNA	chr13:42052021-42185026	+	mmu:110521	Zinc finger protein 40
Ndp	0.459238	0.0267664	0.255991	239.268	164.94	180.346	149.292	139.253	136.381	up	241	167	181	165	130	131	4.19842	2.91152	3.22751	2.5828	2.42731	2.40379	NM_010883.2	Ndp	mRNA	chrx:16885521-16911774	-	mmu:17986	Norrin
Psrc1	0.458616	0.00888659	0.143157	325.642	326.916	293.935	277.773	199.239	210.297	up	328	331	295	307	186	202	6.56758	6.63275	6.04607	5.52342	3.9917	4.26029	NM_019976.3	Psrc1	mRNA	chr3:108383839-108388179	+	mmu:56742	Proline/serine-rich coiled-coil protein 1
Tcp11l1	0.45812	5.31e-05	0.00420041	799.213	904.699	868.851	560.069	649.134	665.246	up	805	916	872	619	606	639	4.9675	5.65681	5.5078	3.44882	4.00801	4.15335	NM_177190.5	Tcp11l1	mRNA	chr2:104678017-104712156	-	mmu:320554	T-complex protein 11-like protein 1
Grk5	0.457807	0.0432606	0.314115	457.686	330.867	573.92	294.964	288.147	409.142	up	461	335	576	326	269	393	4.9201	3.57809	6.29239	3.12628	3.07708	4.41796	NM_018869.3	Grk5	mRNA	chr19:60889749-61092553	+	mmu:14773	Putative uncharacterized protein
Rpain	0.45747	0.00816427	0.136177	348.477	295.311	276.996	200.865	212.093	258.186	up	351	299	278	222	198	248	10.8707	9.281	8.73813	6.15314	6.58261	8.08631	NM_027186.2	Rpain	mRNA	chr11:70970507-70977687	+	mmu:69723	RPA-interacting protein
Fam124a	0.457022	0.00529143	0.106293	687.026	582.721	469.299	426.159	384.553	455.99	up	692	590	471	471	359	438	6.56972	5.60566	4.59644	4.02643	3.65299	4.37997	NM_001243857.1	Fam124a	mRNA	chr14:62555737-62608486	+	mmu:629059	Protein Fam124a
C4b	0.455934	2.13e-05	0.00195899	1735.43	1975.32	2130.28	1522.77	1425.74	1308.63	up	1748	2000	2138	1683	1331	1257	10.9771	12.5692	13.7427	9.49658	8.95854	8.31451	NM_009780.2	C4b	mRNA	chr17:34728380-34743882	-	mmu:12268	Complement component 4B (Childo blood group)
Pcdhb2	0.455769	0.0349951	0.287556	152.893	180.742	162.411	142.053	122.114	96.8199	up	154	183	163	157	114	93	1.84926	2.19919	2.00348	1.694	1.46722	1.17629	NM_053127.2	Pcdhb2	mRNA	chr18:37294812-37297624	+	mmu:93873	Protein Pcdhb2
Ak6	0.455539	0.0162849	0.197073	180.692	178.767	186.325	130.291	114.616	153.038	up	182	181	187	144	107	147	34.6638	37.6074	35.9339	36.0574	36.0091	35.3056	NM_027592.3	Ak6	mRNA	chr13:100651380-100656058	+	mmu:102216272	Adenylate kinase isoenzyme 6
Pcdh10	0.455469	0.000524301	0.0214402	5413.8	4567.94	3837.09	3022.02	3424.55	3632.31	up	5453	4625	3851	3340	3197	3489	22.3703	18.9881	16.1707	12.3118	14.057	15.0762	NM_011043.3	Pcdh10	mRNA	chr3:45378427-45423711	+	mmu:18526	Protein Pcdh10
Tst	0.454978	0.00632923	0.118025	626.464	533.338	508.158	473.209	415.617	326.897	up	631	540	510	523	388	314	18.6611	15.9569	15.5347	13.8759	12.2791	9.76577	NM_009437.4	Tst	mRNA	chr15:78399556-78405907	-	mmu:22117	Thiosulfate sulfurtransferase
Grik3	0.454913	0.000458376	0.0197195	2835.47	2386.19	2168.14	1733.59	1612.12	2045.71	up	2856	2416	2176	1916	1505	1965	10.7514	9.10206	8.3847	6.48777	6.07239	7.79162	NM_001081097.2	Grik3	mRNA	chr4:125490700-125714173	+	mmu:14807	Glutamate receptor ionotropic, kainate 3
Rpl10-ps3	0.453531	0.0398792	0.302967	165.8	175.804	136.505	129.386	94.2636	124.929	up	167	178	137	143	88	120	7.34517	7.83501	6.16774	5.65144	4.14841	5.55933	Rpl10-ps3	Rpl10-ps3	mRNA	chr9:50344201-50344968	-		ribosomal protein L10, pseudogene 3
Adamtsl4	0.452515	0.0031751	0.0754426	341.527	358.521	352.722	216.247	282.791	271.72	up	344	363	354	239	264	261	2.87908	3.04044	3.03262	1.79734	2.36817	2.30087	NM_144899.3	Adamtsl4	mRNA	chr3:95676204-95687858	-	mmu:229595	ADAMTS-like protein 4
Rbm12b2	0.452266	0.00121721	0.0411776	354.434	373.336	312.866	249.724	256.011	255.063	up	357	378	314	276	239	245	4.02058	4.15577	3.45026	2.673	2.86196	2.90883	NM_198957.2	Rbm12b2	mRNA	chr4:12089439-12095922	+	mmu:77604	C430048L16Rik protein
Itgb4	0.451717	0.00256503	0.0668527	538.104	459.263	505.169	308.536	378.126	413.306	up	542	465	507	341	353	397	2.94913	2.53211	2.82373	1.6672	2.05865	2.27532	NM_133663.2	Itgb4	mRNA	chr11:115974979-116008412	+	mmu:192897	Integrin beta-4
Aspa	0.450752	0.00218152	0.0608088	564.91	444.448	450.368	369.157	372.77	325.856	up	569	450	452	408	348	313	11.0082	8.71262	8.95078	7.09252	7.21598	6.37827	NM_023113.5	Aspa	mRNA	chr11:73304992-73324634	-	mmu:11484	Aspartoacylase
Cdh6	0.450653	0.0413214	0.308707	625.471	463.214	337.776	303.107	369.556	371.663	up	630	469	339	335	345	357	2.6057	1.94129	1.43517	1.24499	1.52939	1.55528	NM_007666.3	Cdh6	mRNA	chr15:13028701-13173675	-	mmu:12563	Cadherin-6
Cbr3	0.44836	0.00195856	0.0563892	377.268	344.694	373.646	302.202	249.584	249.858	up	380	349	375	334	233	240	10.9998	10.1704	11.0818	8.69047	7.24087	7.35923	NM_173047.3	Cbr3	mRNA	chr16:93683215-93690990	+	mmu:109857	Carbonyl reductase [NADPH] 3
Sncaip	0.447935	0.0326568	0.279848	141.972	127.408	167.393	104.956	101.762	113.477	up	143	129	168	116	95	109	1.2971	1.17101	1.55979	0.945437	0.92358	1.0414	NM_026408.4	Sncaip	mRNA	chr18:52767994-52915935	+	mmu:67847	Synuclein, alpha interacting protein (Synphilin), isoform CRA_a
Plek	0.447524	0.00779056	0.133451	738.652	520.498	524.101	409.873	476.674	421.635	up	744	527	526	453	445	405	6.1611	4.37709	4.47684	3.40449	3.93736	3.59181	NM_019549.2	Plek	mRNA	chr11:16971464-17052381	-	mmu:56193	Pleckstrin
Lrp4	0.447281	0.000167072	0.00994973	1680.83	1349.15	1555.36	1170.81	1195.43	996.308	up	1693	1366	1561	1294	1116	957	7.21522	5.82609	6.8095	4.95524	5.09766	4.29596	NM_172668.3	Lrp4	mRNA	chr2:91457511-91513779	+	mmu:228357	Low-density lipoprotein receptor-related protein 4
1110008P14Rik	0.447107	0.0169967	0.201655	3819.35	2627.18	2140.24	2100.94	2337.31	1860.4	up	3847	2660	2148	2322	2182	1787	55.8811	39.5381	33.083	31.4532	34.9321	28.5399	NM_198001.2	1110008P14Rik	mRNA	chr2:32379101-32381938	-	mmu:73737	UPF0184 protein C9orf16 homolog
Gsg1l	0.446164	0.0393849	0.301566	2131.57	1316.55	1129.91	1013.37	1326.12	1021.29	up	2147	1333	1134	1120	1238	981	18.4867	11.4866	9.9945	8.66531	11.4252	8.8972	NM_001101488.1	Gsg1l	mRNA	chr7:125878420-126082411	-	mmu:269994	Germ cell-specific gene 1-like protein
Cdr1	0.445497	0.038719	0.299082	188.634	156.051	129.531	114.909	117.83	115.559	up	190	158	130	127	110	111	4.12999	3.43706	2.8924	2.48049	2.56273	2.54141	NM_001166658.1	Cdr1	mRNA	chrx:61184005-61185558	-	mmu:631990	Protein Cdr1
Plekho2	0.445187	0.00211514	0.0592916	509.312	451.362	423.465	382.729	322.424	310.24	up	513	457	425	423	301	298	5.29441	4.73042	4.48962	3.92264	3.32952	3.23946	NM_153119.3	Plekho2	mRNA	chr9:65554384-65580040	-	mmu:102595	Putative uncharacterized protein
Il10ra	0.44499	0.0194607	0.217472	185.656	160.001	160.419	135.72	118.901	116.6	up	187	162	161	150	111	112	1.80579	1.56558	1.59138	1.30154	1.14885	1.1392	NM_008348.2	Il10ra	mRNA	chr9:45254527-45269146	-	mmu:16154	Interleukin-10 receptor subunit alpha
Cdc42ep3	0.442938	0.0335409	0.282699	294.865	244.94	205.256	151.101	188.527	209.256	up	297	248	206	167	176	201	4.4293	3.70138	3.1446	2.23786	2.81323	3.15741	NM_026514.2	Cdc42ep3	mRNA	chr17:79333727-79355091	-	mmu:260409	Cdc42 effector protein 3
Hexb	0.442369	0.000163619	0.00986022	3851.12	3174.35	3308.01	2876.35	2478.7	2247.68	up	3879	3214	3320	3179	2314	2159	97.6132	80.4044	82.9082	68.7656	61.5949	56.2739	NM_010422.2	Hexb	mRNA	chr13:97176331-97198357	-	mmu:15212	Beta-hexosaminidase subunit beta
Gpat3	0.44147	0.0471025	0.327883	169.771	141.236	151.451	98.6229	102.833	139.504	up	171	143	152	109	96	134	1.88827	1.58029	1.71803	1.08151	1.13619	1.55858
Apex2	0.441373	0.0485598	0.33187	129.066	132.347	168.39	119.433	103.904	92.6556	up	130	134	169	132	97	89	0.961654	0.969523	1.24681	0.876887	0.778752	0.697789	NM_029943.1	Apex2	mRNA	chrx:150519519-150589844	-	mmu:77622	DNA-(apurinic or apyrimidinic site) lyase 2
Cx3cr1	0.441314	0.000167671	0.00994973	1869.46	1528.9	1817.41	1426.87	1239.35	1173.29	up	1883	1548	1824	1577	1157	1127	14.1566	11.647	14.0364	10.6532	9.32304	8.92463	NM_009987.4	Cx3cr1	mRNA	chr9:119901616-120068283	-	mmu:13051	C-X3-C chemokine receptor 1
Fam184b	0.44111	0.0192571	0.216197	217.426	192.594	163.408	138.434	142.467	141.586	up	219	195	164	153	133	136	1.74636	1.55618	1.33861	1.09628	1.13673	1.15911	NM_021416.3	Fam184b	mRNA	chr5:45529705-45639614	-	mmu:58227	Protein FAM184B
Lmbr1l	0.44072	0.0121119	0.169283	235.296	226.175	193.3	148.387	159.605	174.9	up	237	229	194	164	149	168	3.47466	3.35996	2.91129	2.16046	2.34134	2.59436	NM_029098.3	Lmbr1l	mRNA	chr15:98903917-98918231	-	mmu:74775	Protein LMBR1L
P2ry12	0.440435	0.0100103	0.15158	1439.58	1035.07	928.635	886.701	888.006	732.916	up	1450	1048	932	980	829	704	20.9101	15.1142	13.7475	12.6897	12.8043	10.6861	NM_027571.3	P2ry12	mRNA	chr3:59216359-59262831	-	mmu:70839	Purinergic receptor P2Y, G-protein coupled 12, isoform CRA_a
Prkn	0.439956	0.0227594	0.236017	262.102	209.384	186.325	164.673	169.246	150.956	up	264	212	187	182	158	145	2.80612	2.28041	2.01923	1.72518	1.78647	1.62231	NM_016694.3	Park2	mRNA	chr17:11067125-11493173	+	mmu:50873	E3 ubiquitin-protein ligase parkin
Trim65	0.439602	0.00722463	0.129735	206.505	206.421	203.263	157.435	142.467	154.079	up	208	209	204	174	133	148	1.73912	1.74882	1.74588	1.30723	1.19188	1.30342	NM_178802.4	Trim65	mRNA	chr11:116124708-116131126	-	mmu:338364	Trim65 protein
Cacng3	0.436088	0.0201217	0.221783	2740.16	2112.61	1524.48	1700.11	1641.04	1372.14	up	2760	2139	1530	1879	1532	1318	33.5843	26.0385	19.0494	20.5369	19.973	16.8866	NM_019430.2	Cacng3	mRNA	chr7:122670492-122769393	+	mmu:54376	Voltage-dependent calcium channel gamma-3 subunit
Atp2b4	0.43573	0.00199385	0.0571025	5821.85	4679.54	4344.26	3066.36	3734.12	4176.79	up	5864	4738	4360	3389	3486	4012	16.8938	13.6604	12.857	8.77549	10.764	12.1745	NM_213616.4	Atp2b4	mRNA	chr1:133702674-133753747	-	mmu:381290	Calcium-transporting ATPase
S1pr1	0.435399	0.000302081	0.0145563	5233.11	3940.77	4023.42	3428.28	3279.95	3050.35	up	5271	3990	4038	3789	3062	2930	58.4534	44.2816	45.8356	37.7554	36.3945	34.2248	NM_007901.5	S1pr1	mRNA	chr3:115710433-115715072	-	mmu:13609	Sphingosine 1-phosphate receptor 1
Ppp1r14a	0.435156	0.00155866	0.0493933	1098.05	783.216	917.674	674.074	712.333	683.985	up	1106	793	921	745	665	657	39.3258	28.2183	33.5199	23.8022	25.343	24.6062	NM_026731.3	Ppp1r14a	mRNA	chr7:29289308-29292942	+	mmu:68458	Protein phosphatase 1 regulatory subunit 14A
Pik3c2b	0.434786	3.52e-05	0.00294191	803.185	754.574	701.458	570.022	533.446	567.385	up	809	764	704	630	498	545	3.44692	3.25769	3.07026	2.41191	2.27419	2.44588	NM_001099276.2	Pik3c2b	mRNA	chr1:133046012-133108687	+	mmu:240752	Pik3c2b protein
Gjb1	0.434384	0.00290432	0.0722922	559.946	427.658	523.104	356.49	357.773	403.937	up	564	433	525	394	334	388	12.0198	9.23505	11.4524	7.54486	7.62918	8.70974	NM_008124.3	Gjb1	mRNA	chrx:101376378-101385629	+	mmu:14618	Gap junction beta-1 protein
Chn2	0.433944	0.00936424	0.145955	1187.4	846.427	926.642	602.595	753.038	837.023	up	1196	857	930	666	703	804	13.5433	9.71199	10.7794	6.7765	8.53223	9.58971	NM_023543.2	Chn2	mRNA	chr6:54272908-54300244	+	mmu:69993	Chimerin (Chimaerin) 2
Tubd1	0.433748	0.0325663	0.279848	163.814	176.792	226.18	127.576	144.609	147.832	up	165	179	227	141	135	142	2.69253	2.92323	3.7916	2.06744	2.36115	2.44074	NM_019756.3	Tubd1	mRNA	chr11:86544991-86567359	+	mmu:56427	Tubulin delta chain
Col27a1	0.43314	0.0117965	0.166752	243.239	227.162	222.195	152.911	164.961	195.722	up	245	230	223	169	154	188	1.08721	1.02143	1.01291	0.673864	0.732458	0.878743	NM_025685.3	Col27a1	mRNA	chr4:63215435-63334991	+	mmu:373864	Collagen alpha-1(XXVII) chain
Rspo2	0.43241	0.00071972	0.026927	752.551	654.82	613.776	537.449	502.382	457.031	up	758	663	616	594	469	439	7.6706	6.71441	6.38059	5.40113	5.08683	4.6793	NM_172815.3	Rspo2	mRNA	chr15:43020794-43170826	-	mmu:239405	R-spondin-2
Tiam2	0.43216	0.00243865	0.064903	1284.7	1066.68	910.7	835.128	849.444	732.916	up	1294	1080	914	923	793	704	7.28836	6.04153	5.20859	4.64169	4.77446	4.18107	NM_011878.2	Tiam2	mRNA	chr17:3397207-3519397	+	mmu:24001	T-lymphoma invasion and metastasis-inducing protein 2
Adat1	0.431265	0.0224092	0.233422	249.196	229.138	236.144	140.244	201.381	189.475	up	251	232	237	155	188	182	2.68393	2.48267	2.59397	1.48925	2.15461	2.04986	NM_013925.4	Adat1	mRNA	chr8:111966908-111992302	-	mmu:30947	tRNA-specific adenosine deaminase 1
Stac2	0.428916	0.0174716	0.205422	4022.87	2845.46	2211.98	2228.52	2312.67	2203.95	up	4052	2881	2220	2463	2159	2117	44.8762	31.9318	25.1777	24.5103	25.6279	24.6958	NM_146028.4	Stac2	mRNA	chr11:98036623-98053462	-	mmu:217154	SH3 and cysteine-rich domain-containing protein 2
Cfp	0.427885	0.0329503	0.281275	132.044	148.149	167.393	114.004	108.189	110.354	up	133	150	168	126	101	106	2.74609	3.16147	3.55052	2.41182	2.27937	2.37053	NM_008823.3	Cfp	mRNA	chrx:20925454-20931555	-	mmu:18636	Complement factor properdin
Pigf	0.427215	0.0202478	0.222427	152.893	177.779	180.346	126.672	124.257	129.093	up	154	180	181	140	116	124	12.7868	13.5836	13.1932	10.9672	10.7367	12.172	NM_008838.1	Pigf	mRNA	chr17:86997256-87025406	-	mmu:18701	Phosphatidylinositol-glycan biosynthesis class F protein
Tmem56	0.425476	0.000249526	0.0131244	2284.46	1865.69	1729.73	1458.53	1420.38	1499.15	up	2301	1889	1736	1612	1326	1440	11.6077	9.53668	8.96398	7.30692	7.1695	7.65156	NM_178936.3	Tmem56	mRNA	chr3:121201761-121283098	-	mmu:99887	Transmembrane protein 56
Tmem266	0.42498	0.0119991	0.168497	221.397	198.52	195.292	150.196	145.68	162.407	up	223	201	196	166	136	156	1.70539	1.53833	1.53425	1.14068	1.11474	1.25661
Pou3f4	0.424816	0.0206016	0.22356	186.649	182.718	185.328	125.767	129.612	158.243	up	188	185	186	139	121	152	2.16887	2.1359	2.19638	1.44088	1.49615	1.84704	NM_008901.1	Pou3f4	mRNA	chrx:110814280-110817207	+	mmu:18994	POU domain protein
Trim66	0.423813	0.0432414	0.314115	1230.09	806.92	684.519	586.309	670.557	772.477	up	1239	817	687	648	626	742	4.52456	2.9858	2.56792	2.12955	2.45015	2.85407	NM_181853.4	Trim66	mRNA	chr7:109453776-109508134	-	mmu:330627	Tripartite motif-containing 66
Lpar1	0.422526	6.38e-06	0.000736483	1029.55	948.156	999.378	707.551	781.96	732.916	up	1037	960	1003	782	730	704	9.88676	9.15969	9.78805	6.69916	7.45954	7.06975	NM_172989.1	Lpar1	mRNA	chr4:58435255-58553628	-	mmu:14745	Lysophosphatidic acid receptor 1
Sall1	0.421856	0.00370291	0.083134	968.984	698.277	726.368	586.309	600.931	599.658	up	976	707	729	648	561	576	6.26178	4.53943	4.78736	3.73561	3.85767	3.89248	NM_021390.3	Sall1	mRNA	chr8:89027235-89044162	-	mmu:58198	Sal-like protein 1
Dbp	0.421597	0.00297216	0.0734009	1297.6	959.02	933.617	812.508	784.102	784.97	up	1307	971	937	898	732	754	26.2215	19.9113	19.6686	16.4233	16.2791	16.6181	NM_016974.3	Dbp	mRNA	chr7:45705284-45710114	+	mmu:13170	D site-binding protein
Ier5l	0.421498	0.0362914	0.292906	845.875	648.894	531.075	569.117	547.372	395.608	up	852	657	533	629	511	380	10.7267	8.278	6.86868	7.11565	6.89542	5.03925	NM_030244.3	Ier5l	mRNA	chr2:30471537-30474219	-	mmu:72500	Immediate early response gene 5-like protein
Zfp983	0.421237	0.0348457	0.28735	501.37	392.102	335.783	291.345	259.225	367.499	up	505	397	337	322	242	353	3.92562	3.09788	2.67614	2.24467	2.02059	2.88462
Btg2	0.420297	0.0394243	0.301712	726.738	963.958	558.974	570.022	643.778	467.442	up	732	976	561	630	601	449	9.01429	12.0283	7.07137	6.97107	7.93248	5.82403	NM_007570.2	Btg2	mRNA	chr1:134075170-134079120	-	mmu:12227	Protein BTG2
Ngef	0.419865	0.0120938	0.169216	4683.09	3809.41	2756.01	2843.78	2998.23	2566.25	up	4717	3857	2766	3143	2799	2465	51.2715	41.9599	30.7608	30.7228	32.5944	28.2097	NM_019867.2	Ngef	mRNA	chr1:87476834-87510362	-	mmu:53972	Ephexin-1
Col11a2	0.419112	0.0336084	0.282793	773.4	573.832	489.227	469.59	528.091	375.828	up	779	581	491	519	493	361	4.35083	3.25306	2.80696	2.60459	2.95118	2.12372	NM_009926.1	Col11a2	mRNA	chr17:34039437-34066242	+	mmu:12815	Collagen type XI alpha 2
Fancc	0.418403	0.0297813	0.268826	222.39	175.804	220.202	133.91	168.175	161.366	up	224	178	221	148	157	155	2.41202	1.9012	2.41427	1.41929	1.79592	1.74245	NM_007985.3	Fancc	mRNA	chr13:63311539-63431724	-	mmu:14088	Fanconi anemia group C protein homolog
Cdc7	0.416857	0.00775232	0.133403	272.03	285.434	253.083	183.674	202.453	221.749	up	274	289	254	203	189	213	2.95795	3.12229	2.80669	1.96913	2.18684	2.42202	NM_009863.3	Cdc7	mRNA	chr5:106964322-106984431	+	mmu:12545	Cell division cycle 7 (S. cerevisiae), isoform CRA_a
Tmem88b	0.41544	0.000244874	0.0129254	2819.58	2125.45	2326.57	1802.36	1811.36	1838.54	up	2840	2152	2335	1992	1691	1766	27.6382	20.9589	23.2594	17.4188	17.638	18.1128	NM_001033394.3	Tmem88b	mRNA	chr4:155781591-155785874	-	mmu:320587	Transmembrane protein 88B
Lrrc3	0.415237	0.0161112	0.195767	354.434	253.829	286.96	223.485	229.232	218.625	up	357	257	288	247	214	210	2.80705	2.02232	2.3179	1.74509	1.80347	1.73923	NM_145152.4	Lrrc3	mRNA	chr10:77897575-77902536	-	mmu:237387	Leucine-rich repeat-containing protein 3
Slc20a1	0.413819	0.00193789	0.0563388	3826.3	3059.78	2601.57	2325.33	2425.15	2371.57	up	3854	3098	2611	2570	2264	2278	39.2594	31.5826	27.2244	23.5236	24.7185	24.4423	NM_015747.2	Slc20a1	mRNA	chr2:129199310-129211609	+	mmu:20515	Sodium-dependent phosphate transporter 1
Lasp1	0.41317	0.000378123	0.0172284	4536.16	3871.64	3333.92	3079.02	2912.53	2825.47	up	4569	3920	3346	3403	2719	2714	43.5978	37.4338	32.6805	29.1772	27.8078	27.2778	NM_010688.4	Lasp1	mRNA	chr11:97799565-97838764	+	mmu:16796	LIM and SH3 domain protein 1
Litaf	0.412836	0.00410658	0.0904238	638.378	489.88	582.888	396.301	472.389	417.471	up	643	496	585	438	441	401	9.71807	7.50213	9.04992	5.94814	7.14367	6.38366	NM_019980.2	Litaf	mRNA	chr16:10959275-10993121	-	mmu:56722	Lipopolysaccharide-induced tumor necrosis factor-alpha factor homolog
Mmgt2	0.412173	0.0175222	0.205855	419.959	332.842	307.884	294.059	237.801	264.433	up	423	337	309	325	222	254	7.81647	6.2321	5.84452	5.41285	4.39681	4.94379	NM_175002.2	Mmgt2	mRNA	chr11:62649449-62666354	+	mmu:216829	MCG50403, isoform CRA_b
Hmga1b	0.412049	0.00416619	0.0909291	502.363	666.672	593.848	453.303	401.692	469.524	up	506	675	596	501	375	451	10.5118	14.0334	12.6734	9.35194	8.34971	9.86867	NM_016660.3	Hmga1	mRNA	chr11:120762794-120764419	+	mmu:15361	High mobility group protein HMG-I/HMG-Y
Gprin3	0.411151	0.0208723	0.225137	301.815	392.102	424.462	255.153	267.794	318.569	up	304	397	426	282	250	306	1.23142	1.60937	1.76629	1.02641	1.08539	1.3056	NM_183183.2	Gprin3	mRNA	chr6:59347226-59426294	-	mmu:243385	RIKEN cDNA C030038J10
Arhgdib	0.408886	0.00842526	0.13919	292.879	275.558	324.823	201.77	230.303	241.529	up	295	279	326	223	215	232	8.35272	7.93411	9.47706	5.72436	6.58536	6.91911	NM_007486.5	Arhgdib	mRNA	chr6:136923655-136941503	-	mmu:11857	Rho GDP-dissociation inhibitor 2
Elavl4	0.408203	0.00109504	0.0379502	2925.82	2433.6	2204.01	1718.21	1902.41	2080.07	up	2947	2464	2212	1899	1776	1998	23.9929	20.076	18.4335	13.892	15.4974	17.1338	NM_010488.4	Elavl4	mRNA	chr4:110203737-110286889	-	mmu:15572	ELAV-like protein 4
Sel1l3	0.408063	0.00115073	0.0393759	1637.15	1640.51	1238.51	1165.38	1093.67	1144.14	up	1649	1661	1243	1288	1021	1099	12.3452	12.4446	9.52508	8.66426	8.19251	8.66625	NM_172710.3	Sel1l3	mRNA	chr5:53107083-53213452	-	mmu:231238	Protein sel-1 homolog 3
Arpp19	0.407648	0.00870074	0.141952	5155.67	4432.63	3145.6	3136.93	3252.09	3210.67	up	5193	4488	3157	3467	3036	3084	43.3967	37.498	26.9783	26.0083	27.1667	27.1201	NM_021548.4	Arpp19	mRNA	chr9:75037614-75060313	+	mmu:59046	cAMP-regulated phosphoprotein 19
Olfml1	0.405928	0.00056344	0.022789	594.694	536.301	517.126	393.587	427.4	423.717	up	599	543	519	435	399	407	12.0081	10.8938	10.6496	7.83563	8.57301	8.59404	NM_172907.3	Olfml1	mRNA	chr7:107567446-107591094	+	mmu:244198	Protein Olfml1
Zfp950	0.405843	0.000401188	0.0179808	600.651	532.35	561.963	401.73	439.183	439.333	up	605	539	564	444	410	422	4.2355	3.77635	4.04155	2.793	3.07643	3.11184	Zfp950	Zfp950	mRNA	chr19:61119420-61119590	-	mmu:214368	zinc finger prtoein 950
Ikzf1	0.405723	0.0398912	0.302967	188.634	146.174	191.307	140.244	126.399	130.134	up	190	148	192	155	118	125	1.24308	0.969037	1.28578	0.911201	0.827447	0.861412	NM_009578.3	Ikzf1	mRNA	chr11:11686213-11772926	+	mmu:22778	DNA-binding protein Ikaros
Tle2	0.405535	0.0331474	0.281684	399.11	315.064	264.043	220.77	254.94	263.392	up	402	319	265	244	238	253	4.98882	3.9474	3.33302	2.69401	3.13446	3.27453	NM_019725.2	Tle2	mRNA	chr10:81575262-81590473	+	mmu:21886	Transducin-like enhancer protein 2
Arhgef19	0.405411	0.00740005	0.131131	697.947	518.523	561.963	495.829	428.471	417.471	up	703	525	564	548	400	401	6.95566	5.19848	5.71192	4.87194	4.24187	4.17911	NM_172520.2	Arhgef19	mRNA	chr4:141242869-141257564	+	mmu:213649	Rho guanine nucleotide exchange factor 19
Trpv2	0.404702	0.00167643	0.051302	469.6	510.621	426.455	345.633	374.912	342.513	up	473	517	428	382	350	329	5.49242	6.00796	5.08706	3.9857	4.35597	4.02397	NM_011706.2	Trpv2	mRNA	chr11:62574538-62600515	+	mmu:22368	Transient receptor potential cation channel subfamily V member 2
Vipr1	0.403543	0.0160479	0.195438	844.883	706.179	572.924	594.452	545.229	465.36	up	851	715	575	657	509	447	5.86412	4.93075	4.05566	4.06796	3.75928	3.24442	NM_011703.4	Vipr1	mRNA	chr9:121642716-121672954	+	mmu:22354	Vasoactive intestinal polypeptide receptor 1
Hs3st2	0.403386	0.0254427	0.250142	532.147	374.324	428.447	334.775	287.076	387.279	up	536	379	430	370	268	372	7.94799	5.62427	6.54169	4.92984	4.25933	5.81021	NM_177575.2	Hs3st2	mRNA	chr7:121392290-121501770	+	mmu:195646	Heparan sulfate glucosamine 3-O-sulfotransferase 2
Usp49	0.401721	0.0159596	0.195388	214.447	262.718	242.123	194.531	170.317	179.065	up	216	266	243	215	159	172	1.83386	1.98684	1.84776	1.78756	1.6277	1.58669	NM_198421.1	Usp49	mRNA	chr17:47630690-47686738	+	mmu:224836	Ubiquitin carboxyl-terminal hydrolase 49
Nfam1	0.401354	0.0483732	0.331562	148.922	128.396	164.404	116.719	106.047	111.395	up	150	130	165	129	99	107	0.663721	0.575668	0.747306	0.512887	0.469509	0.498694	NM_028728.3	Nfam1	mRNA	chr15:82992973-83033306	-	mmu:74039	Nfam1 protein
4930539E08Rik	0.401351	0.0354272	0.289798	181.685	179.755	168.39	127.576	155.321	118.682	up	183	182	169	141	145	114	1.34469	1.33837	1.2711	0.930956	1.14197	0.882334	NM_172450.3	4930539E08Rik	mRNA	chr17:28896392-28915324	-	mmu:207819	Uncharacterized protein C6orf222 homolog
Oprd1	0.40116	0.0146032	0.187114	575.831	623.215	426.455	382.729	416.688	432.046	up	580	631	428	423	389	415	4.87237	5.30488	3.68024	3.19294	3.51149	3.68982	NM_013622.3	Oprd1	mRNA	chr4:132110726-132144486	-	mmu:18386	Opioid receptor, delta 1
Dlg1	0.400957	0.00860031	0.141298	5609.39	4194.6	3478.39	3266.32	3423.48	3369.96	up	5650	4247	3491	3610	3196	3237	31.0681	23.3713	19.6488	17.8366	18.8359	18.7484	NM_007862.3	Dlg1	mRNA	chr16:31664039-31873346	+	mmu:13383	Disks large homolog 1
Fgfrl1	0.400933	0.0420544	0.311616	659.227	520.498	465.314	513.02	401.692	330.02	up	664	527	467	567	375	317	9.63041	7.6493	6.93288	7.40224	5.82938	4.84276	NM_054071.2	Fgfrl1	mRNA	chr5:108694268-108706924	+	mmu:116701	Fibroblast growth factor receptor-like 1
Mkks	0.400292	0.0385631	0.298334	276.994	306.175	361.689	192.722	239.944	284.213	up	279	310	363	213	224	273	8.94962	8.25445	8.76895	6.74272	7.40491	8.00488	NM_021527.2	Mkks	mRNA	chr2:136873780-136891382	-	mmu:59030	Mkks protein
R3hdm1	0.400267	0.00191481	0.0558862	5085.18	4043.49	3516.26	3133.31	3292.8	3155.49	up	5122	4094	3529	3463	3074	3031	36.0826	28.8629	25.4466	21.9204	23.21	22.4906	NM_181750.2	R3hdm1	mRNA	chr1:128103324-128237736	+	mmu:226412	Protein R3hdm1
BC025920	0.399762	0.025617	0.251357	229.339	202.471	194.296	172.816	161.748	139.504	up	231	205	195	191	151	134	2.80177	2.48834	2.4209	2.08158	1.96296	1.71192	NM_001033363.2	BC025920	mRNA	chr10:81606883-81609545	+	mmu:268319	zinc finger protein pseudogene
Cspp1	0.399151	0.00179117	0.053645	548.032	447.411	531.075	383.634	385.624	388.32	up	552	453	533	424	360	373	4.28151	3.51634	4.23955	2.962	3.00941	3.0637	NM_026493.3	Cspp1	mRNA	chr1:10039773-10067976	+	mmu:211660	Centrosome and spindle pole-associated protein 1
Dctd	0.398454	0.0319302	0.277617	203.526	189.631	245.112	166.483	144.609	172.818	up	205	192	246	184	135	166	3.30376	3.09664	4.05798	2.66447	2.33186	2.81786	NM_178788.4	Dctd	mRNA	chr8:48110211-48153233	+	mmu:320685	Deoxycytidylate deaminase
Aif1l	0.398193	0.0260453	0.253583	360.391	270.619	359.696	266.01	269.937	215.502	up	363	274	361	294	252	207	3.93384	2.97163	4.0044	2.86283	2.92701	2.36285	NM_145144.1	Aif1l	mRNA	chr2:31950139-31973442	+	mmu:108897	Allograft inflammatory factor 1-like
Kif21b	0.398026	0.0188823	0.213574	2605.14	2298.29	1555.36	1673.87	1714.96	1512.68	up	2624	2327	1561	1850	1601	1453	9.72419	8.63019	5.92503	6.16027	6.35909	5.67168	NM_019962.2	Kif21b	mRNA	chr1:136131389-136177998	+	mmu:16565	Kinesin-like protein KIF21B
Card10	0.396476	0.00764111	0.133403	382.232	364.447	332.794	303.107	241.015	274.843	up	385	369	334	335	225	264	2.75178	2.63945	2.44354	2.15147	1.72365	1.98753	NM_130859.2	Card10	mRNA	chr15:78776493-78802669	-	mmu:105844	Caspase recruitment domain-containing protein 10
Steap3	0.396457	0.0200433	0.221324	265.081	252.842	253.083	218.056	204.595	162.407	up	267	256	254	241	191	156	1.74854	1.6778	1.70262	1.41814	1.34064	1.07608	NM_133186.3	Steap3	mRNA	chr1:120226423-120265284	-	mmu:68428	Metalloreductase STEAP3
Utp18	0.396426	0.000230759	0.0123113	734.681	742.722	757.256	613.452	515.236	567.385	up	740	752	760	678	481	545	9.56618	9.74173	10.0564	7.89867	6.66448	7.42096	NM_001013375.1	Utp18	mRNA	chr11:93859243-93885766	-	mmu:217109	Putative uncharacterized protein
Nr4a2	0.394092	0.00481705	0.100025	2279.5	1638.53	1671.94	1466.68	1478.22	1308.63	up	2296	1659	1678	1621	1380	1257	21.7367	15.7182	16.2605	13.7893	14.0028	12.5347	NM_013613.2	Nr4a2	mRNA	chr2:57106830-57124003	-	mmu:18227	Nuclear receptor subfamily 4 group A member 2
Lcp1	0.39321	0.0150291	0.189262	378.261	359.509	353.718	326.632	269.937	233.201	up	381	364	355	361	252	224	3.35063	3.2036	3.19559	2.85264	2.37529	2.07494	NM_008879.4	Lcp1	mRNA	chr14:75190329-75230816	+	mmu:18826	Plastin-2
Galnt4	0.391759	0.0160578	0.195438	195.584	211.36	209.242	152.006	161.748	156.161	up	197	214	210	168	151	150	1.30762	1.42819	1.43356	1.00199	1.07425	1.04872	NM_015737.4	Galnt4	mRNA	chr10:99108159-99113247	+	mmu:14426	Polypeptide N-acetylgalactosaminyltransferase 4
Dnajb2	0.391739	0.00107602	0.0374408	4184.7	3269.16	3338.9	2613.96	2569.75	3043.06	up	4215	3310	3351	2889	2399	2923	46.4378	36.4953	37.7893	28.5996	28.3282	33.9203	NM_178055.4	Dnajb2	mRNA	chr1:75236469-75245692	+	mmu:56812	DnaJ homolog subfamily B member 2
Fnbp1	0.391499	5.62e-05	0.00436015	4567.93	4010.9	3613.9	3073.6	3155.69	3065.96	up	4601	4061	3627	3397	2946	2945	18.3513	16.2099	14.8075	12.1744	12.5939	12.3725	NM_019406.3	Fnbp1	mRNA	chr2:31026795-31141957	-	mmu:14269	Formin-binding protein 1
Gpr26	0.388982	0.000213493	0.0117264	6976.49	5974.37	5374.52	4482.36	4916.7	4596.34	up	7027	6049	5394	4954	4590	4415	20.5167	17.6723	16.1178	12.9974	14.3616	13.5757	NM_173410.3	Gpr26	mRNA	chr7:131966460-131994405	+	mmu:233919	G protein-coupled receptor 26
Deptor	0.38793	0.0272738	0.257601	1014.65	731.858	699.465	520.258	660.917	689.191	up	1022	741	702	575	617	662	4.03909	2.93079	2.83981	2.04192	2.61356	2.7558	NM_145470.3	Deptor	mRNA	chr15:55112317-55259271	+	mmu:97998	Depdc6-001
Ocel1	0.386449	0.00237385	0.0641654	519.24	493.831	479.263	419.826	377.054	343.554	up	523	500	481	464	352	330	4.58908	4.4391	4.37671	4.14645	3.72661	3.50075	NM_029865.2	Ocel1	mRNA	chr8:71371298-71374382	+	mmu:77090	Occludin/ELL domain-containing protein 1
Hexa	0.386202	6.57e-08	1.4e-05	2222.91	2163.97	2295.68	1661.21	1683.89	1768.78	up	2239	2191	2304	1836	1572	1699	38.0436	37.2261	40.1358	28.1165	28.6769	30.446	NM_010421.4	Hexa	mRNA	chr9:59539540-59565109	+	mmu:15211	Beta-hexosaminidase subunit alpha
Samd5	0.385558	0.0116186	0.165159	1221.16	1000.5	815.046	740.124	830.163	754.778	up	1230	1013	818	818	775	725	6.10875	5.04248	4.1888	3.66821	4.13127	3.78863	NM_177271.3	Samd5	mRNA	chr10:9622936-9675208	-	mmu:320825	Sterile alpha motif domain-containing protein 5
Sema6d	0.385231	1.1e-06	0.000158901	2621.02	2363.48	2472.04	1999.6	1831.71	1876.01	up	2640	2393	2481	2210	1710	1802	13.8387	12.5536	13.3118	10.4093	9.60729	9.94952	NM_199241.3	Sema6d	mRNA	chr2:124610296-124667769	+	mmu:214968	Semaphorin-6D
AI854703	0.383706	0.00881952	0.142849	927.286	743.71	675.552	545.593	604.144	649.63	up	934	753	678	603	564	624	8.28943	6.68816	6.15924	4.80876	5.36501	5.83336	NM_177737.2	AI854703	mRNA	chr6:48627935-48633689	+	mmu:243373	Expressed sequence AI854703, isoform CRA_a
Tcirg1	0.383162	0.0129696	0.174866	430.88	322.966	370.657	289.535	298.859	273.802	up	434	327	372	320	279	263	4.82081	3.63506	4.22954	3.19388	3.32161	3.0771	NM_016921.3	Tcirg1	mRNA	chr19:3896050-3906991	-	mmu:27060	Protein Tcirg1
Banp	0.382395	0.00495047	0.102061	675.112	761.488	869.848	579.975	535.589	653.794	up	680	771	873	641	500	628	4.21927	4.78759	5.5445	3.57375	3.32516	4.10435	NM_016812.4	Banp	mRNA	chr8:121950544-122029258	+	mmu:53325	Protein BANP
Atf5	0.382026	0.000929536	0.0331802	970.97	865.192	1000.37	757.315	773.39	645.466	up	978	876	1004	837	722	620	23.995	21.9286	25.0367	19.1872	18.6404	16.4184	NM_030693.2	Atf5	mRNA	chr7:44812257-44815658	-	mmu:107503	Cyclic AMP-dependent transcription factor ATF-5
Rprm	0.381591	0.0194005	0.217125	1379.02	1216.8	870.844	932.846	835.518	892.2	up	1389	1232	874	1031	780	857	32.1363	28.5258	20.6978	21.4334	19.342	20.8848	NM_023396.5	Rprm	mRNA	chr2:54084093-54085552	-	mmu:67874	Protein reprimo
Adamts4	0.381452	0.00114201	0.0391677	1129.82	894.822	1066.14	746.458	807.668	819.325	up	1138	906	1070	825	754	787	8.75837	6.9859	8.43705	5.7398	6.21966	6.45283	NM_172845.2	Adamts4	mRNA	chr1:171250421-171260637	+	mmu:240913	A disintegrin and metalloproteinase with thrombospondin motifs 4
Kif5a	0.381393	0.00545415	0.107959	143759	102178	97802.6	88987.7	91616.7	83282.8	up	144800	103454	98157	98351	85529	79997	777.056	555.578	539.134	474.221	491.942	452.171	NM_008447.4	Kif5a	mRNA	chr10:127229050-127263080	-	mmu:16572	Kinesin-like protein
Fcgr3	0.38112	0.00565486	0.11003	540.09	429.633	527.09	395.396	358.844	394.567	up	544	435	529	437	335	379	13.642	10.9672	13.6043	9.89194	9.00405	10.0109	NM_010188.5	Fcgr3	mRNA	chr1:171051175-171059403	-	mmu:14131	Low affinity immunoglobulin gamma Fc region receptor III
Gusb	0.380665	0.00265239	0.0680703	697.947	557.042	667.581	468.685	512.023	496.592	up	703	564	670	518	478	477	8.83759	7.09565	8.62132	5.85122	6.45399	6.31617	NM_010368.1	Gusb	mRNA	chr5:129989011-130003049	-	mmu:110006	Beta-glucuronidase
Prag1	0.379682	0.0228745	0.236053	973.948	1303.71	833.978	735.6	787.315	869.297	up	981	1320	837	813	735	835	6.93246	9.33526	6.0543	5.16235	5.56698	6.21529
Gstt1	0.379331	0.0211122	0.226082	331.599	285.434	259.061	226.199	204.595	242.57	up	334	289	260	250	191	233	10.2101	8.8413	8.13538	6.86692	6.25794	7.50233	NM_008185.3	Gstt1	mRNA	chr10:75783813-75798584	-	mmu:14871	Glutathione S-transferase, theta 1, isoform CRA_a
Cpne9	0.378548	0.00613173	0.115679	698.939	591.61	551.003	436.112	460.606	520.537	up	704	599	553	482	430	500	8.56334	7.29175	6.88519	5.26812	5.606	6.40615	NM_170673.3	Cpne9	mRNA	chr6:113282307-113305569	+	mmu:211232	Copine-9
Cav2	0.37835	0.0351226	0.288361	1581.55	1073.59	971.479	881.272	1032.62	876.584	up	1593	1087	975	974	964	842	19.6889	13.4453	12.3348	10.8169	12.7702	10.9616	NM_016900.4	Cav2	mRNA	chr6:17281185-17289115	+	mmu:12390	Caveolin-2
Nlk	0.377042	0.0149589	0.188698	2993.33	2510.64	1857.27	1852.12	1957.04	1859.36	up	3015	2542	1864	2047	1827	1786	22.9171	19.3367	14.5024	13.9807	14.8842	14.2991	NM_008702.3	Nlk	mRNA	chr11:78567168-78697373	-	mmu:18099	Serine/threonine-protein kinase NLK
Plekhb1	0.376197	5.3e-05	0.00420041	15114.6	12121.6	14215.5	10203.4	10818.9	10915.7	up	15224	12273	14267	11277	10100	10485	184.121	148.546	176.628	122.548	130.922	133.567	NM_013746.3	Plekhb1	mRNA	chr7:100643898-100662365	-	mmu:27276	Pleckstrin homology domain-containing family B member 1
Arap1	0.375888	0.000575468	0.0230265	545.054	521.486	517.126	421.635	393.122	404.978	up	549	528	519	466	367	389	3.99021	3.86849	3.87604	3.01926	2.94727	2.9379	NM_198096.1	Arap1	mRNA	chr7:101394368-101412586	+	mmu:69710	Arf-GAP with Rho-GAP domain, ANK repeat and PH domain-containing protein 1
Prrg3	0.375265	0.0441038	0.317296	1373.06	1098.28	836.967	724.742	836.59	990.061	up	1383	1112	840	801	781	951	7.88233	6.33808	4.89686	4.09911	4.76742	5.705	NM_001081135.1	Prrg3	mRNA	chrx:71962982-71972722	+	mmu:208748	Osteocalcin
Scrib	0.373851	0.00501124	0.103123	1867.48	1478.53	1363.06	1112	1240.42	1282.6	up	1881	1497	1368	1229	1158	1232	11.3481	9.03841	8.44777	6.66233	7.48788	7.82894	NM_134089.1	Scrib	mRNA	chr15:76047158-76069784	-	mmu:105782	Protein scribble homolog
Gng11	0.373801	0.0298187	0.268856	440.808	301.237	373.646	303.107	277.435	280.049	up	444	305	375	335	259	269	16.3198	11.2193	14.1085	11.064	10.2034	10.4145	NM_025331.2	Gng11	mRNA	chr6:4003904-4008445	+	mmu:66066	Guanine nucleotide-binding protein G(I)/G(S)/G(O) subunit gamma-11
Slc15a2	0.37374	0.0178997	0.208317	1128.83	747.66	953.544	663.216	763.75	757.902	up	1137	757	957	733	713	728	9.6161	6.4072	8.29324	5.57032	6.46312	6.48524	NM_021301.3	Slc15a2	mRNA	chr16:36750177-36784962	-	mmu:57738	Solute carrier family 15 member 2
Osbpl3	0.373713	0.045709	0.323505	710.853	716.055	445.386	473.209	506.667	465.36	up	716	725	447	523	473	447	3.72432	3.77404	2.37992	2.44441	2.637	2.44905	NM_027881.3	Osbpl3	mRNA	chr6:50296805-50370318	-	mmu:71720	Oxysterol-binding protein-related protein 3
Galnt6	0.372766	0.000327555	0.0154783	687.026	653.832	637.689	536.545	495.955	494.51	up	692	662	640	593	463	475	6.15457	5.89228	5.82628	4.73897	4.41353	4.44981	NM_172451.3	Galnt6	mRNA	chr15:100691815-100729376	-	mmu:207839	Polypeptide N-acetylgalactosaminyltransferase 6
Fam57b	0.372082	0.0103748	0.153967	2428.42	1883.47	1606.18	1510.11	1590.7	1472.08	up	2446	1907	1612	1669	1485	1414	35.5202	27.8078	24.0156	21.8382	23.2653	21.7483	NM_029978.1	Fam57b	mRNA	chr7:126823303-126830214	+	mmu:68952	Protein FAM57B
Rims2	0.371855	0.02904	0.26617	4109.25	2791.13	2412.26	2381.43	2383.37	2431.95	up	4139	2826	2421	2632	2225	2336	29.1273	19.9027	17.4389	16.6429	16.7822	17.3155	NM_053271.2	Rims2	mRNA	chr15:39198363-39681764	+	mmu:116838	Regulating synaptic membrane exocytosis protein 2
Pcdhb11	0.371165	0.0487914	0.332821	186.649	185.681	209.242	142.053	132.826	174.9	up	188	188	210	157	124	168	1.43708	1.43818	1.64309	1.07835	1.0323	1.35266	NM_053136.3	Pcdhb11	mRNA	chr18:37421418-37425836	+	mmu:93882	Putative uncharacterized protein
D130043K22Rik	0.370972	0.000141061	0.00878534	1121.88	1230.63	1072.11	837.842	885.864	925.515	up	1130	1246	1076	926	827	889	7.67549	8.46994	7.48101	5.65778	6.02071	6.36042	NM_001081051.1	D130043K22Rik	mRNA	chr13:24845135-24901270	+	mmu:210108	Protein D130043K22Rik
Prrx1	0.370714	0.0157541	0.194605	341.527	287.41	278.989	243.39	237.801	220.708	up	344	291	280	269	222	212	1.78029	1.50716	1.48324	1.2509	1.2314	1.15565	NM_175686.3	Prrx1	mRNA	chr1:163245119-163313710	-	mmu:18933	Paired mesoderm homeobox protein 1
Cacnb4	0.370207	0.00914468	0.1445	7994.12	6156.1	5164.29	4845.19	5142.72	4955.51	up	8052	6233	5183	5355	4801	4760	33.0726	25.626	21.7961	19.761	21.1372	20.5995	NM_146123.3	Cacnb4	mRNA	chr2:52428325-52558567	-	mmu:12298	Calcium channel, voltage-dependent, beta 4 subunit
Nuak1	0.37017	0.000998183	0.0351345	3713.12	3278.05	2784.91	2409.47	2616.89	2538.14	up	3740	3319	2795	2663	2443	2438	22.73	20.1869	17.3872	14.5424	15.9135	15.6069	NM_001004363.1	Nuak1	mRNA	chr10:84370905-84440597	-	mmu:77976	NUAK family SNF1-like kinase 1
Ahsa2	0.369917	0.00330145	0.0773892	529.169	491.856	560.967	395.396	379.197	449.744	up	533	498	563	437	354	432	15.9514	14.4919	14.7835	12.4779	12.1153	12.8	NM_172391.4	Ahsa2	mRNA	chr11:23487882-23497930	-	mmu:268390	Activator of 90 kDa heat shock protein ATPase homolog 2
Pou2f1	0.368415	0.00268135	0.0685771	615.543	585.684	521.112	477.733	434.898	420.594	up	620	593	523	528	406	404	2.34511	2.37541	2.13281	1.84902	1.68399	1.63312	NM_198934.3	Pou2f1	mRNA	chr1:165875461-165934948	-	mmu:18986	POU domain, class 2, transcription factor 1
Tsen2	0.366688	0.00306428	0.0746205	540.09	506.671	509.155	446.97	382.41	375.828	up	544	513	511	494	357	361	8.72543	8.23454	8.38936	7.13397	6.1372	6.0989	NM_199033.1	Tsen2	mRNA	chr6:115544664-115578628	+	mmu:381802	tRNA-splicing endonuclease subunit Sen2
Cdc42ep4	0.365632	0.000225866	0.0121372	1722.53	1707.67	1615.15	1393.39	1366.82	1154.55	up	1735	1729	1621	1540	1276	1109	17.2119	17.1656	16.4601	13.7274	13.5673	11.5882	NM_020006.2	Cdc42ep4	mRNA	chr11:113726850-113751318	-	mmu:56699	Cdc42 effector protein 4
Pgap1	0.364006	0.00464185	0.0984244	1273.78	1032.11	1110.97	818.841	824.807	1011.92	up	1283	1045	1115	905	770	972	4.0951	3.33801	3.64278	2.59552	2.63416	3.26784	NM_175508.2	Pgap1	mRNA	chr1:54472994-54557682	-	mmu:241062	Putative uncharacterized protein
Gab1	0.363889	0.000410254	0.0182288	1105	1003.46	931.624	815.222	754.109	792.257	up	1113	1016	935	901	704	761	7.54182	6.88984	6.48504	5.48585	5.11291	5.43153	NM_021356.2	Gab1	mRNA	chr8:80764438-80880519	-	mmu:14388	Growth factor receptor bound protein 2-associated protein 1, isoform CRA_b
Kif5b	0.363458	0.00118478	0.0402635	15222.8	11998.1	11380.8	9849.62	9793.78	10361.8	up	15333	12148	11422	10886	9143	9953	85.8642	68.0807	65.4765	54.7761	54.8827	58.7078	NM_008448.3	Kif5b	mRNA	chr18:6201002-6241523	-	mmu:16573	Kinesin-like protein
Trim59	0.362206	0.00635686	0.118232	552.003	446.423	456.346	373.681	381.339	376.869	up	556	452	458	413	356	362	6.39031	5.199	5.38806	4.26516	4.38542	4.3824	NM_025863.3	Trim59	mRNA	chr3:69035288-69044755	-	mmu:66949	Tripartite motif-containing protein 59
Zbtb37	0.361968	0.000402258	0.0179808	625.471	663.709	630.714	490.4	484.172	519.496	up	630	672	633	542	452	499	1.50995	1.63509	1.50144	1.21962	1.16999	1.2784	NM_173424.3	Zbtb37	mRNA	chr1:161017756-161034259	-	mmu:240869	Protein Zbtb37
Sox11	0.360037	0.0108894	0.158444	457.686	530.375	547.018	451.494	363.129	379.992	up	461	537	549	499	339	365	1.87367	2.18425	2.28394	1.82235	1.47675	1.56258	NM_009234.6	Sox11	mRNA	chr12:27334264-27342574	-	mmu:20666	SRY-box containing gene 11
Rfesd	0.35983	0.0079783	0.134951	370.319	394.077	383.61	324.822	266.723	301.911	up	373	399	385	359	249	290	4.52472	4.8052	4.74225	3.88183	3.21157	3.67586	NM_178916.5	Rfesd	mRNA	chr13:76001535-76018562	-	mmu:218341	Rieske domain-containing protein
Scrt1	0.359276	0.0222716	0.232641	6753.1	5016.34	4068.26	4064.35	4126.18	4155.97	up	6802	5079	4083	4492	3852	3992	52.4577	39.1999	32.2466	31.1279	31.84	32.4279	NM_130893.3	Scrt1	mRNA	chr15:76516203-76522499	-	mmu:170729	Transcriptional repressor scratch 1
Pou2f2	0.359068	0.00564894	0.11003	368.333	345.682	355.711	268.725	269.937	295.665	up	371	350	357	297	252	284	1.7806	1.66762	1.73973	1.27054	1.2859	1.42419	NM_011138.2	Pou2f2	mRNA	chr7:25092520-25132488	-	mmu:18987	POU domain, class 2, transcription factor 2
Eml1	0.358693	0.000475951	0.0201265	1856.56	1820.26	1564.33	1444.96	1380.75	1260.74	up	1870	1843	1570	1597	1289	1211	15.1843	14.9766	13.0489	11.6519	11.2181	10.3575	NM_001286347.1	Eml1	mRNA	chr12:108410662-108538392	+	mmu:68519	Echinoderm microtubule associated protein-like protein 1
Fancg	0.358168	0.0293917	0.267418	300.822	247.903	255.076	212.627	226.018	188.434	up	303	251	256	235	211	181	3.69362	3.06209	3.19426	2.57404	2.75681	2.32405	NM_053081.2	Fancg	mRNA	chr4:43002343-43010355	-	mmu:60534	Fancg protein
Nr1d1	0.357327	2.68e-05	0.00235787	1816.85	1823.22	2024.66	1449.48	1548.92	1424.19	up	1830	1846	2032	1602	1446	1368	82.9267	85.7859	87.995	83.1468	84.1574	77.8675	NM_145434.4	Nr1d1	mRNA	chr11:98767932-98775333	-	mmu:217166	Nuclear receptor subfamily 1 group D member 1
Slco2b1	0.356821	0.011116	0.160799	860.768	713.092	987.422	709.361	671.628	618.398	up	867	722	991	784	627	594	6.68486	5.57115	7.82108	5.43159	5.18149	4.8241	NM_175316.3	Slco2b1	mRNA	chr7:99658389-99695809	-	mmu:101488	Solute carrier organic anion transporter family member 2B1
Letm2	0.356567	0.0293543	0.267404	418.966	347.657	381.617	279.582	263.51	353.965	up	422	352	383	309	246	340	4.79312	4.00113	4.45271	3.15357	2.99471	4.06762	NM_173012.3	Letm2	mRNA	chr8:25578490-25597513	-	mmu:270035	LETM1 domain-containing protein LETM2, mitochondrial
Ccdc159	0.356308	0.0356029	0.29022	201.541	180.742	190.31	156.53	145.68	144.709	up	203	183	191	173	136	139	4.6333	4.28358	4.5167	3.62794	3.26336	3.32325	NM_025977.3	Ccdc159	mRNA	chr9:21927496-21935871	+	mmu:67119	Coiled-coil domain-containing protein 159
Nat8f4	0.355644	0.0193826	0.217088	427.902	451.362	576.909	393.587	356.702	387.279	up	431	457	579	435	333	372	4.83356	5.11721	6.63105	4.37331	4.00538	4.39591
Per3	0.355612	0.00501587	0.103123	1235.06	1067.66	1103	770.887	876.223	1016.09	up	1244	1081	1107	852	818	976	7.00467	6.09154	6.38021	4.31067	4.93668	5.7886	NM_011067.3	Per3	mRNA	chr4:151003652-151044665	-	mmu:18628	Per3 protein
Vwa1	0.355572	0.00333484	0.0776011	1012.67	942.23	1184.71	768.173	890.148	796.421	up	1020	954	1189	849	831	765	9.50995	8.90145	11.347	7.11253	8.30411	7.5127	NM_147776.4	Vwa1	mRNA	chr4:155768149-155774698	-	mmu:246228	von Willebrand factor A domain-containing protein 1
Rsrp1	0.35495	0.0110588	0.160438	6643.9	6292.4	4498.7	4476.94	4873.86	4281.94	up	6692	6371	4515	4948	4550	4113	129.245	123.14	89.2554	85.8666	94.1851	83.6704	NM_023665.3	Rsrp1	mRNA	chr4:134923592-134927671	+	mmu:27981	Arginine/serine-rich protein 1
Traf2	0.354799	0.00671013	0.124075	385.211	386.176	364.678	313.965	303.143	270.679	up	388	391	366	347	283	260	4.3056	4.34223	4.15722	3.45995	3.36591	3.03901	NM_009422.3	Traf2	mRNA	chr2:25517982-25546940	-	mmu:22030	TNF receptor-associated factor 2
Slc39a10	0.354624	0.00156088	0.0493933	6443.35	5447.95	4807.58	4145.78	4562.14	4352.73	up	6490	5516	4825	4582	4259	4181	40.0088	34.0509	30.4059	25.3723	28.0916	27.0957	NM_172653.2	Slc39a10	mRNA	chr1:46807544-46854046	-	mmu:227059	Zinc transporter ZIP10
Ptar1	0.354536	0.031577	0.276159	221.397	202.471	225.184	157.435	183.171	167.613	up	223	205	226	174	171	161	3.64957	3.35757	3.78587	2.55873	2.99949	2.77536	NM_028208.1	Ptar1	mRNA	chr19:23687400-23721129	+	mmu:72351	Protein Ptar1
Llph	0.353781	0.0259573	0.253194	337.556	292.348	263.047	242.486	218.52	237.365	up	340	296	264	268	204	228	6.90195	6.01338	5.48551	4.88839	4.43851	4.87511	NM_025431.2	Llph	mRNA	chr10:120227186-120232071	+	mmu:66225	Protein LLP homolog
Strbp	0.353303	0.0279297	0.261632	4637.42	3327.43	2864.62	2761.44	3058.21	2657.86	up	4671	3369	2875	3052	2855	2553	9.65143	6.96654	6.08051	5.66636	6.32269	5.56287	NM_176932.2	Strbp	mRNA	chr2:37583156-37703275	-	mmu:20744	Spermatid perinuclear RNA-binding protein
Tcof1	0.353121	0.00139923	0.0462835	726.738	695.314	615.769	522.973	533.446	539.276	up	732	704	618	578	498	518	5.38111	5.17926	4.65018	3.82453	3.92378	4.01095	NM_011552.3	Tcof1	mRNA	chr18:60813755-60848971	-	mmu:21453	Treacle protein
Klf6	0.353069	0.00931174	0.145288	1606.37	1274.08	1169.76	990.753	1149.37	1031.7	up	1618	1290	1174	1095	1073	991	12.9359	10.3215	9.60745	7.86633	9.19461	8.34545	NM_011803.2	Klf6	mRNA	chr13:5861482-5870394	+	mmu:23849	Krueppel-like factor 6
Tjap1	0.35247	0.0051777	0.104857	535.125	488.893	527.09	365.538	404.905	445.58	up	539	495	529	404	378	428	7.11484	6.53906	7.14746	4.79177	5.34788	5.95081	NM_028751.3	Tjap1	mRNA	chr17:46257874-46283013	-	mmu:74094	Protein incorporated later into tight junctions
Selenon	0.351997	0.00318357	0.0754455	775.386	630.129	753.27	553.736	551.656	586.125	up	781	638	756	612	515	563	7.66768	6.26054	7.58751	5.39196	5.41226	5.81463
Zfp36l2	0.350983	0.00273323	0.0695455	968.984	867.167	1115.96	786.269	765.892	762.066	up	976	878	1120	869	715	732	9.33945	8.40815	10.9701	7.47187	7.33317	7.37801	NM_001001806.2	Zfp36l2	mRNA	chr17:84183931-84187947	-	mmu:12193	Zinc finger protein 36, C3H1 type-like 2
Nwd2	0.350769	0.0029607	0.0733278	1311.5	1211.86	1095.03	861.367	1060.47	917.186	up	1321	1227	1099	952	990	881	5.22873	4.86041	4.45258	3.38586	4.19994	3.67304	NM_177006.3	Nwd2	mRNA	chr5:63649108-63810546	+	mmu:319807	NACHT and WD repeat domain-containing protein 2
Gal3st1	0.350311	0.0457629	0.323505	310.75	231.113	317.848	215.342	227.09	232.159	up	313	234	319	238	212	223	5.62683	4.20988	5.8699	3.84445	4.08479	4.22261	NM_016922.3	Gal3st1	mRNA	chr11:3983636-3999326	+	mmu:53897	Galactosylceramide sulfotransferase
Shc3	0.348534	0.0131131	0.175214	1125.85	871.118	801.097	724.742	733.757	739.162	up	1134	882	804	801	685	710	24.9222	19.3988	18.0863	15.8177	16.1353	16.4357	NM_009167.3	Shc3	mRNA	chr13:51431041-51567084	-	mmu:20418	Shc3 protein
Clk1	0.348484	0.0140406	0.183007	2783.84	2284.46	1885.17	1817.74	1964.54	1679.25	up	2804	2313	1892	2009	1834	1613	52.7373	43.5926	36.4235	33.9514	36.9703	31.9544	NM_009905.2	Clk1	mRNA	chr1:58412000-58424066	-	mmu:12747	Dual specificity protein kinase CLK1
Phldb1	0.348426	0.000151495	0.00934555	4088.4	3452.87	3419.61	2829.3	2972.52	2807.78	up	4118	3496	3432	3127	2775	2697	24.8396	21.104	21.1897	16.9482	17.9405	17.1355	NM_153537.4	Phldb1	mRNA	chr9:44686304-44728100	-	mmu:102693	Pleckstrin homology-like domain family B member 1
Zfp182	0.348071	0.0220405	0.231689	241.253	229.138	240.13	176.435	190.67	191.558	up	243	232	241	195	178	184	2.62246	2.50567	2.66219	1.89093	2.0589	2.09159	NM_001111076.1	Zfp182	mRNA	chrx:21029589-21061986	-	mmu:319535	Zinc finger protein 182
Pde4d	0.348033	0.00237683	0.0641654	1229.1	1140.75	1031.26	814.317	876.223	982.774	up	1238	1155	1035	900	818	944	9.94019	9.2809	8.50618	6.49314	7.03949	7.98366	NM_011056.3	Pde4d	mRNA	chr13:108654177-109951474	+	mmu:238871	Phosphodiesterase 4D, cAMP specific
Rhobtb2	0.347628	0.00340332	0.078527	3259.4	2562.98	2419.23	2147.99	2193.77	2135.24	up	3283	2595	2428	2374	2048	2051	20.8373	16.4833	15.7739	13.5391	13.9321	13.7118	NM_153514.5	Rhobtb2	mRNA	chr14:69784990-69805636	-	mmu:246710	Putative uncharacterized protein
Cyb561a3	0.347498	0.0314427	0.275987	280.966	277.533	230.166	192.722	216.378	211.338	up	283	281	231	213	202	203	6.55413	6.46744	5.44198	4.44775	4.96152	5.04489	NM_201351.2	Cyb561a3	mRNA	chr19:10577454-10588548	+	mmu:225912	Cytochrome b ascorbate-dependent protein 3
St8sia5	0.346845	0.0026594	0.0681328	1293.63	1203.96	1032.26	857.748	974.772	944.254	up	1303	1219	1036	948	910	907	27.2066	27.3125	23.3457	18.7238	20.4412	20.3926	NM_153124.2	St8sia5	mRNA	chr18:77185853-77255450	+	mmu:225742	Alpha-2,8-sialyltransferase 8E
Ppfia3	0.346704	0.002875	0.0719233	8163.89	6552.15	6053.06	5624.22	5606.54	5101.26	up	8223	6634	6075	6216	5234	4900	59.7729	48.2596	45.2002	40.5997	40.7776	37.5245	NM_029741.2	Ppfia3	mRNA	chr7:45339127-45366801	-	mmu:76787	Liprin-alpha 3
Cds1	0.346614	0.030191	0.269259	4123.15	3253.36	2474.03	2604.01	2661.88	2480.88	up	4153	3294	2483	2878	2485	2383	35.7503	28.3776	21.8783	22.2611	22.9276	21.6072	NM_173370.3	Cds1	mRNA	chr5:101765130-101823858	+	mmu:74596	Phosphatidate cytidylyltransferase 1
Irs1	0.346603	0.0242427	0.243819	408.046	468.152	351.725	296.773	343.848	325.856	up	411	474	353	328	321	313	2.10934	2.59157	1.91329	1.59327	1.81734	1.74319	NM_010570.4	Irs1	mRNA	chr1:82233101-82291416	-	mmu:16367	Insulin receptor substrate 1
Ptprd	0.346387	0.00474517	0.0992235	6188.19	4991.65	4424.96	3871.63	4246.15	4157.01	up	6233	5054	4441	4279	3964	3993	21.2693	17.2594	15.5116	13.12	14.4978	14.3519	NM_011211.3	Ptprd	mRNA	chr4:75944958-76325264	-	mmu:19266	Protein-tyrosine-phosphatase
Man2a1	0.345885	0.00058899	0.0232943	868.71	823.71	778.18	615.262	680.198	649.63	up	875	834	781	680	635	624	4.22781	4.03281	3.86259	2.95226	3.28848	3.17576	NM_008549.2	Man2a1	mRNA	chr17:64600736-64755110	+	mmu:17158	Alpha-mannosidase 2
Kitl	0.34506	0.00809481	0.136091	1203.29	964.946	952.548	747.362	898.718	812.037	up	1212	977	956	826	839	780	7.2486	5.84764	5.85234	4.43884	5.37809	4.91363	NM_013598.2	Kitl	mRNA	chr10:100015916-100096398	+	mmu:17311	Kit ligand
Sorcs1	0.344843	0.0436048	0.315276	682.062	590.622	547.018	418.016	422.044	593.412	up	687	598	549	462	394	570	3.20483	2.79179	2.62144	1.93655	1.96996	2.80078	NM_021377.3	Sorcs1	mRNA	chr19:50152692-50678485	-	mmu:58178	VPS10 domain-containing receptor SorCS1
Ctsz	0.344508	0.000412457	0.0182721	2214.96	1928.9	1925.02	1708.26	1588.56	1481.45	up	2231	1953	1932	1888	1483	1423	52.954	46.2854	46.9083	40.104	37.6867	35.4316	NM_022325.4	Ctsz	mRNA	chr2:174427493-174439039	-	mmu:64138	Cathepsin Z, isoform CRA_b
Bmpr1b	0.344308	0.0077968	0.133451	918.351	715.067	747.292	658.692	628.781	587.166	up	925	724	750	728	587	564	5.84138	4.57558	4.84792	4.13089	3.97307	3.75154	NM_007560.4	Bmpr1b	mRNA	chr3:141840367-142169213	-	mmu:12167	Receptor protein serine/threonine kinase
Cntn2	0.343925	0.00012194	0.00792609	4959.09	4330.9	4640.18	3354.99	3695.56	3926.93	up	4995	4385	4657	3708	3450	3772	23.5093	20.6541	22.4352	15.6813	17.4035	18.6996	NM_177129.5	Cntn2	mRNA	chr1:132511782-132542939	-	mmu:21367	Contactin-2
Stat2	0.342134	0.0023202	0.0635445	690.997	680.499	587.87	520.258	514.165	511.167	up	696	689	590	575	480	491	5.34686	5.29716	4.6394	3.96914	3.95226	3.97308	NM_019963.1	Stat2	mRNA	chr10:128270576-128292849	+	mmu:20847	Signal transducer and activator of transcription 2
Rell1	0.341298	0.0405643	0.306031	604.622	495.806	408.52	422.54	400.62	367.499	up	609	502	410	467	374	353	6.34724	5.23607	4.37393	4.37343	4.17785	3.87524	NM_145923.4	Rell1	mRNA	chr5:63908897-63968897	-	mmu:100532	RELT-like protein 1
Wdcp	0.340963	0.0102766	0.153077	372.304	336.793	372.65	302.202	271.008	280.049	up	375	341	374	334	253	269	2.93424	2.67026	2.99541	2.35531	2.12177	2.21704
Kcnb1	0.340106	0.018609	0.212896	7624.79	6907.71	4927.14	5331.97	5164.15	4876.39	up	7680	6994	4945	5893	4821	4684	23.2603	21.199	15.33	16.0372	15.6497	14.9427	NM_008420.4	Kcnb1	mRNA	chr2:167103412-167190155	-	mmu:16500	Potassium voltage gated channel Shab-related subfamily member 1
Dnajb1	0.339646	0.00169357	0.0515518	2080.93	2259.77	1764.61	1579.78	1559.63	1685.5	up	2096	2288	1771	1746	1456	1619	23.6317	25.8163	20.4382	17.6985	17.5946	19.2268	NM_018808.2	Dnajb1	mRNA	chr8:83608193-83612653	+	mmu:81489	Putative uncharacterized protein
Klf7	0.339163	8.99e-05	0.00646374	1630.2	1576.31	1514.51	1160.85	1319.69	1253.45	up	1642	1596	1520	1283	1232	1204	7.23898	7.0416	6.85911	5.0824	5.82142	5.59097	NM_033563.2	Klf7	mRNA	chr1:64041926-64121482	-	mmu:93691	Krueppel-like factor 7
Rpl36a	0.338995	0.0376226	0.295589	332.592	351.608	267.032	261.486	259.225	231.118	up	335	356	268	289	242	222	23.4285	24.9163	19.1847	18.1608	18.1396	16.4271	NM_019865.5	Rpl36a	mRNA	chrx:134585654-134588056	+	mmu:19982	60S ribosomal protein L36a
E330009J07Rik	0.338981	0.00145052	0.0473487	3345.78	2920.52	2591.61	2225.8	2355.52	2422.58	up	3370	2957	2601	2460	2199	2327	16.8845	14.8267	13.3388	11.0747	11.8086	12.2803	NM_175528.4	E330009J07Rik	mRNA	chr6:40401375-40436135	-	mmu:243780	Protein LCHN
Ago3	0.338974	0.000264014	0.0136453	1482.27	1476.56	1538.42	1096.61	1162.23	1298.22	up	1493	1495	1544	1212	1085	1247	3.23602	3.24068	3.42317	2.35886	2.51887	2.84729	NM_153402.2	Ago3	mRNA	chr4:126332732-126429556	-	mmu:214150	Protein argonaute-3
Med1	0.338839	1.72e-05	0.0016543	1641.12	1637.54	1635.07	1375.29	1254.35	1253.45	up	1653	1658	1641	1520	1171	1204	6.9587	6.98512	7.07105	5.74959	5.28356	5.33873	NM_134027.2	Med1	mRNA	chr11:98152155-98193293	-	mmu:19014	Peroxisome proliferator activated receptor binding protein, isoform CRA_a
Slc5a3	0.338589	0.0360526	0.291654	988.84	1348.16	1456.72	1001.61	868.725	1129.56	up	996	1365	1462	1107	811	1085	3.10458	4.35534	4.73973	3.12891	2.74029	3.6385	NM_017391.3	Slc5a3	mRNA	chr16:92058322-92087473	+	mmu:53881	Putative uncharacterized protein
Fmnl3	0.338518	0.0198064	0.219685	525.197	447.411	409.516	393.587	335.279	363.335	up	529	453	411	435	313	349	4.04004	3.46228	3.21286	2.98509	2.56205	2.80745	NM_011711.1	Fmnl3	mRNA	chr15:99317225-99370449	-	mmu:22379	Formin-like protein 3
Ccl27a	0.337966	0.0497449	0.335502	2217.94	1687.91	1304.27	1394.29	1449.3	1278.44	up	2234	1709	1309	1541	1353	1228	89.9701	68.7756	54.0214	55.7232	58.3746	52.1216	NM_011336.1	Ccl27a	mRNA	chr4:41769467-41774097	-	mmu:20301	Protein Ccl27a
Plekha7	0.337379	0.00610935	0.115679	861.76	773.34	690.498	611.643	570.938	657.959	up	868	783	693	676	533	632	5.57735	5.03506	4.55787	3.90295	3.67071	4.27742	NM_172743.2	Plekha7	mRNA	chr7:116123493-116308376	-	mmu:233765	Pleckstrin homology domain-containing family A member 7
2019-09-11	0.336119	0.0119962	0.168497	3647.59	3060.77	2545.77	2512.62	2593.32	2224.77	up	3674	3099	2555	2777	2421	2137	24.7027	20.8356	17.5696	16.7635	17.4325	15.1221	NM_001009818.1	2019-09-11	mRNA	chr5:93093526-93176447	+	mmu:52398	Septin-11
Nr3c1	0.335338	0.0122147	0.169778	3632.7	3316.57	2484	2501.76	2549.4	2425.7	up	3659	3358	2493	2765	2380	2330	19.204	17.6378	13.3928	13.0396	13.3882	12.8808	NM_008173.3	Nr3c1	mRNA	chr18:39411987-39489846	-	mmu:14815	Glucocorticoid receptor beta
Rab30	0.335081	3.31e-05	0.0028158	1234.06	1280.01	1313.24	1027.85	977.985	1027.54	up	1243	1296	1318	1136	913	987	4.44028	4.63317	4.81919	3.64632	3.49562	3.71375	NM_029494.2	Rab30	mRNA	chr7:92819905-92836647	+	mmu:75985	Ras-related protein Rab-30
Cspg5	0.334948	0.0188569	0.213574	10557.6	7741.3	7408.15	7181.37	7273.3	5925.79	up	10634	7838	7435	7937	6790	5692	45.654	33.6804	32.6726	30.6296	31.244	25.7397	NM_013884.3	Cspg5	mRNA	chr9:110243783-110262576	+	mmu:29873	Chondroitin sulfate proteoglycan 5
Zfp36l1	0.334786	0.00383491	0.0851979	1177.47	1143.71	1371.03	942.799	1080.82	904.693	up	1186	1158	1376	1042	1009	869	13.3986	13.0924	15.9116	10.5775	12.2174	10.3407	NM_007564.5	Zfp36l1	mRNA	chr12:80108756-80112994	-	mmu:12192	Zinc finger protein 36, C3H1 type-like 1
Efhd2	0.334064	0.0437813	0.315892	9091.18	7250.43	5219.09	5756.32	5892.55	5455.23	up	9157	7341	5238	6362	5501	5240	129.909	104.226	76.0629	81.0996	83.6455	78.3023	NM_025994.3	Efhd2	mRNA	chr4:141858142-141874920	-	mmu:27984	Efhd2 protein
Polr1b	0.332796	0.00905876	0.143859	457.686	426.67	388.592	324.822	344.919	341.472	up	461	432	390	359	322	328	3.89497	3.65276	3.37278	2.72544	2.91591	2.919	NM_009086.2	Polr1b	mRNA	chr2:129101027-129120768	+	mmu:20017	DNA-directed RNA polymerase I subunit RPA2
Sgtb	0.332745	0.00837972	0.139055	4408.08	3764.97	3073.86	2936.07	3076.42	2918.13	up	4440	3812	3085	3245	2872	2803	49.2056	42.2895	34.9951	32.3235	34.1138	32.7198	NM_144838.1	Sgtb	mRNA	chr13:104109741-104141735	+	mmu:218544	Small glutamine-rich tetratricopeptide repeat-containing protein beta
Pls1	0.33252	0.0222441	0.232641	510.305	399.016	421.473	359.204	371.699	325.856	up	514	404	423	397	347	313	4.68747	3.68715	3.94853	3.25315	3.39171	3.0066	NM_001033210.3	Pls1	mRNA	chr9:95752642-95845286	-	mmu:102502	Plastin-1
Rdh13	0.331804	0.0243175	0.243912	813.113	727.907	570.931	558.26	582.721	537.194	up	819	737	573	617	544	516	9.11832	8.21169	6.52989	6.1724	6.49148	6.05114	NM_175372.4	Rdh13	mRNA	chr7:4425667-4445649	-	mmu:108841	Retinol dehydrogenase 13
Pcgf5	0.33177	0.0431102	0.313787	903.459	693.339	725.371	559.165	542.016	744.368	up	910	702	728	618	506	715	4.77089	3.68324	3.9067	2.91129	2.8433	3.9484	NM_029508.3	Pcgf5	mRNA	chr19:36379106-36455943	+	mmu:76073	Pcgf5 protein
Nog	0.331353	0.0498928	0.335604	274.016	293.336	369.66	241.581	235.659	267.556	up	276	297	371	267	220	257	5.50029	5.92335	7.56782	4.78108	4.69909	5.39469	NM_008711.2	Nog	mRNA	chr11:89300638-89302332	-	mmu:18121	Noggin
Bcat2	0.331125	0.00989906	0.150578	374.29	378.275	422.469	314.869	321.353	297.747	up	377	383	424	348	300	286	6.1195	6.22167	7.04466	5.07565	5.21927	4.88986	NM_009737.3	Bcat2	mRNA	chr7:45570153-45589711	+	mmu:12036	Branched-chain-amino-acid aminotransferase, mitochondrial
Bend4	0.330916	0.0101392	0.152292	360.391	413.83	407.523	317.584	303.143	318.569	up	363	419	409	351	283	306	1.48304	1.71315	1.71037	1.28852	1.23921	1.31681	NM_001164806.1	Bend4	mRNA	chr5:67392148-67428310	-	mmu:666938	BEN domain-containing protein 4
Igdcc4	0.328975	0.0146533	0.187114	2049.16	1518.04	1503.55	1314.67	1292.91	1429.39	up	2064	1537	1509	1453	1207	1373	10.9605	8.16825	8.2022	6.93306	6.86977	7.67977	NM_020043.3	Igdcc4	mRNA	chr9:65101486-65137940	+	mmu:56741	Igdcc4 protein
Cdk20	0.328964	0.0301112	0.269174	323.657	261.731	291.942	239.771	234.588	223.831	up	326	265	293	265	219	215	2.6741	2.1754	2.46007	1.95319	1.92539	1.85761	NM_053180.2	Cdk20	mRNA	chr13:64432314-64441773	+	mmu:105278	Cyclin-dependent kinase 20
Kcnj2	0.328639	0.0494039	0.334664	688.018	462.226	508.158	422.54	438.112	460.155	up	693	468	510	467	409	442	4.29993	2.90608	3.23906	2.60365	2.71998	2.88873	NM_008425.4	Kcnj2	mRNA	chr11:111066164-111076821	+	mmu:16518	Inward rectifier potassium channel 2
Plekhh3	0.326813	0.0303754	0.270094	650.292	587.659	478.267	489.495	469.176	409.142	up	655	595	480	541	438	393	7.23993	6.58179	5.43068	5.38308	5.18897	4.57554	NM_146030.2	Plekhh3	mRNA	chr11:101162679-101171351	-	mmu:217198	Pleckstrin homology domain-containing family H member 3
Dennd6b	0.326293	0.0353753	0.289798	1322.43	992.601	867.855	861.367	850.515	826.613	up	1332	1005	871	952	794	794	9.81321	7.40981	6.56818	6.30205	6.26963	6.16146	NM_027081.3	Dennd6b	mRNA	chr15:89182213-89196448	-	mmu:69440	Protein DENND6B
Garem2	0.325532	0.0271078	0.257334	406.06	352.595	359.696	335.68	282.791	272.761	up	409	357	361	371	264	262	4.35237	3.66476	3.88246	3.53385	3.11929	2.97342
Prr36	0.325066	0.0238831	0.241419	1153.65	967.909	813.054	816.127	813.024	713.135	up	1162	980	816	902	759	685	8.58378	7.19161	6.14207	5.95726	5.97654	5.30305	NM_207203.2	BC068157	mRNA	chr8:4209543-4217312	-	mmu:73072	Protein Prr36
Nr1d2	0.324646	0.00359657	0.0817327	3771.69	3050.89	3096.78	2422.14	2616.89	2882.73	up	3799	3089	3108	2677	2443	2769	27.5201	22.3941	23.0453	17.4248	18.9679	21.1281	NM_011584.4	Nr1d2	mRNA	chr14:18204054-18239127	-	mmu:353187	Nuclear receptor subfamily 1, group D, member 2, isoform CRA_b
Cacna1i	0.323099	0.00099574	0.0351345	3052.9	3110.15	2568.69	2358.81	2192.7	2427.78	up	3075	3149	2578	2607	2047	2332	10.6196	10.8835	9.1131	8.08988	7.57696	8.48297	NM_001044308.2	Cacna1i	mRNA	chr15:80287238-80398279	+	mmu:239556	Protein Cacna1i
Gtpbp3	0.323015	0.00713264	0.128846	837.933	811.858	667.581	630.644	607.358	614.233	up	844	822	670	697	567	590	10.171	9.91355	8.26453	7.54734	7.32353	7.48914	NM_032544.3	Gtpbp3	mRNA	chr8:71488103-71493400	+	mmu:70359	GTP binding protein 3
Neo1	0.321978	1.39e-07	2.75e-05	3634.68	3536.82	3738.45	2910.73	2943.6	2873.36	up	3661	3581	3752	3217	2748	2760	16.759	16.4054	17.5805	13.2324	13.4828	13.308	NM_008684.2	Neo1	mRNA	chr9:58874687-59036441	-	mmu:18007	Neogenin
Frmd8	0.32177	0.00163096	0.0505777	749.573	697.29	667.581	575.451	548.443	567.385	up	755	706	670	636	512	545	5.66233	5.29891	5.14331	4.28591	4.11559	4.30528	NM_026169.4	Frmd8	mRNA	chr19:5849702-5875274	-	mmu:67457	FERM domain-containing protein 8
Ifrd2	0.321705	0.038548	0.298334	223.383	217.286	218.209	176.435	183.171	167.613	up	225	220	219	195	171	161	3.69663	3.61726	3.68288	2.8787	3.01116	2.78616	NM_025903.2	Ifrd2	mRNA	chr9:107587642-107593038	+	mmu:15983	IRFD2
Synj2	0.321602	0.00812749	0.136091	3171.04	2784.22	2274.76	2150.7	2229.12	2206.04	up	3194	2819	2283	2377	2081	2119	19.0663	16.8547	13.9547	12.743	13.3018	13.311	NM_011523.2	Synj2	mRNA	chr17:6007597-6038406	+	mmu:20975	Synaptojanin-2
Slc38a9	0.321401	0.00611651	0.115679	659.227	645.931	572.924	530.211	508.809	463.278	up	664	654	575	586	475	445	2.51731	2.4851	2.23129	1.9962	1.93009	1.77699	NM_178746.4	Slc38a9	mRNA	chr13:112660766-112738749	+	mmu:268706	Putative sodium-coupled neutral amino acid transporter 9
Sox9	0.321002	0.00307557	0.0746817	1237.04	1180.26	1457.72	1072.18	1041.18	987.979	up	1246	1195	1463	1185	972	949	10.1786	9.76951	12.2331	8.69816	8.51043	8.1657	NM_011448.4	Sox9	mRNA	chr11:112782224-112787760	+	mmu:20682	Sox9 isoform 10
Homer1	0.32085	0.000153451	0.00934555	3905.72	4295.34	3983.56	3114.31	3094.63	3546.94	up	3934	4349	3998	3442	2889	3407	23.2604	25.7339	24.1961	18.2865	18.3081	21.2183	NM_152134.3	Homer1	mRNA	chr13:93304799-93403681	+	mmu:26556	Homer protein homolog 1
Srpk1	0.320348	0.00327277	0.0770703	1801.95	1532.85	1441.78	1287.53	1202.93	1334.66	up	1815	1552	1447	1423	1123	1282	13.1762	11.2756	10.7523	9.28232	8.7379	9.80297	NM_016795.3	Srpk1	mRNA	chr17:28587648-28622709	-	mmu:20815	SRSF protein kinase 1
Ankrd27	0.320099	0.00202018	0.0576062	1068.27	984.699	903.725	824.27	750.895	792.257	up	1076	997	907	911	701	761	8.48417	7.86731	7.32022	6.45436	5.92419	6.3203	NM_178263.3	Ankrd27	mRNA	chr7:35586244-35639226	+	mmu:245886	Ankyrin repeat domain-containing protein 27
Me3	0.319478	0.00180949	0.0539029	1376.04	1712.61	1555.36	1253.14	1256.49	1211.81	up	1386	1734	1561	1385	1173	1164	10.4387	13.0697	12.0339	9.37285	9.46883	9.23407	NM_181407.4	Me3	mRNA	chr7:89632703-89854359	+	mmu:109264	Malic enzyme
Uba6	0.319014	0.00877721	0.142786	674.119	755.562	685.516	532.021	527.019	637.137	up	679	765	688	588	492	612	3.48041	3.92425	3.60969	2.70817	2.70296	3.30422	NM_172712.2	Uba6	mRNA	chr5:86109287-86172803	-	mmu:231380	Ubiquitin-like modifier-activating enzyme 6
Zfp94	0.318746	0.0413847	0.308777	330.606	263.706	294.931	255.153	226.018	231.118	up	333	267	296	282	211	222	4.32797	3.48585	3.93778	3.29327	2.93925	3.03913	NM_009568.3	Zfp94	mRNA	chr7:24301704-24316605	-	mmu:22756	Zinc finger protein 394
Ypel2	0.318451	0.00233545	0.0635525	1473.33	1316.55	1191.68	1103.85	1036.9	1051.48	up	1484	1333	1196	1220	968	1010	10.3421	9.29689	8.53149	7.63961	7.23041	7.41398	NM_001005341.3	Ypel2	mRNA	chr11:86936425-86993707	-	mmu:77864	Protein yippee-like 2
Mob3a	0.316911	0.0498764	0.335604	382.232	342.719	325.819	256.962	256.011	331.061	up	385	347	327	284	239	318	4.84896	4.37372	4.21556	3.21399	3.22626	4.21863	NM_172457.2	Mob3a	mRNA	chr10:80685253-80701855	-	mmu:208228	MOB kinase activator 3A
Afap1	0.316176	0.0101756	0.152686	630.435	559.017	635.696	451.494	539.873	475.771	up	635	566	638	499	504	457	3.24111	2.89115	3.33842	2.28854	2.75717	2.45693	NM_027373.2	Afap1	mRNA	chr5:35893319-36003923	+	mmu:70292	Actin filament-associated protein 1
Prkar2b	0.316008	0.00371388	0.0832546	1703.66	1477.54	1379	1166.28	1184.72	1312.79	up	1716	1496	1384	1289	1106	1261	17.1595	14.9711	14.1659	11.5818	11.8538	13.2818	NM_011158.3	Prkar2b	mRNA	chr12:31958476-32061235	-	mmu:19088	cAMP-dependent protein kinase type II-beta regulatory subunit
Cdk5rap1	0.315987	0.0467981	0.327099	276.002	259.755	308.881	228.009	202.453	247.776	up	278	263	310	252	189	238	4.34748	4.11607	4.9622	3.54104	3.16788	3.93683	NM_025876.2	Cdk5rap1	mRNA	chr2:154335386-154372719	-	mmu:66971	CDK5 regulatory subunit-associated protein 1
Lgr4	0.315747	0.00125367	0.0422191	1244.99	1266.18	1129.91	966.323	1047.61	911.981	up	1254	1282	1134	1068	978	876	8.37131	8.56482	7.7487	6.40627	6.9976	6.15965	NM_172671.2	Lgr4	mRNA	chr2:109917647-110014257	+	mmu:107515	Leucine-rich repeat-containing G-protein coupled receptor 4
Pacrg	0.315186	0.0252275	0.249509	474.564	437.534	557.978	387.253	368.485	425.799	up	478	443	560	428	344	409	10.9467	10.153	13.1504	8.80717	8.46813	9.91408	NM_027032.2	Pacrg	mRNA	chr17:10403012-10840311	-	mmu:69310	PARK2 co-regulated
Cep97	0.314982	0.00369447	0.0831167	770.422	678.524	672.563	589.928	546.301	568.426	up	776	687	675	652	510	546	3.31342	2.93566	2.95011	2.5015	2.33399	2.45564	NM_028815.4	Cep97	mRNA	chr16:55904951-55934480	-	mmu:74201	Centrosomal protein of 97 kDa
Igfbp5	0.314832	0.00893432	0.143305	8057.66	6226.22	5826.88	5335.59	5526.2	5306.35	up	8116	6304	5848	5897	5159	5097	45.646	35.4823	33.6658	29.801	31.0986	30.1948	NM_010518.2	Igfbp5	mRNA	chr1:72857932-72874884	-	mmu:16011	Insulin-like growth factor-binding protein 5
Kcnt2	0.313951	0.0209635	0.225464	774.393	1013.34	961.516	817.032	679.127	714.177	up	780	1026	965	903	634	686	4.55053	5.99031	5.76256	4.73362	3.96434	4.21549	NM_001081027.2	Kcnt2	mRNA	chr1:140246158-140612067	+	mmu:240776	Protein Kcnt2
Ldlrad3	0.313541	0.0285494	0.263785	439.816	403.954	377.631	336.585	358.844	287.336	up	443	409	379	372	335	276	3.90401	3.60716	3.41875	2.9457	3.16422	2.56196	NM_178886.3	Ldlrad3	mRNA	chr2:101950203-102186385	-	mmu:241576	Low-density lipoprotein receptor class A domain-containing protein 3
Rmnd1	0.313421	0.0412784	0.308643	390.175	332.842	453.357	313.965	324.567	308.158	up	393	337	455	347	303	296	4.2291	3.65081	5.01172	3.35523	3.49472	3.35508	NM_025343.5	Rmnd1	mRNA	chr10:4401915-4432388	-	mmu:66084	Required for meiotic nuclear division protein 1 homolog
Sstr1	0.312906	0.00956742	0.147576	563.917	542.227	547.018	492.21	404.905	432.046	up	568	549	549	544	378	415	9.52654	9.21496	9.42496	8.1983	6.79505	7.33148	NM_009216.3	Sstr1	mRNA	chr12:58211804-58214444	+	mmu:20605	Somatostatin receptor type 1
Fam181b	0.31287	0.00186955	0.0553244	683.054	669.635	649.646	536.545	513.094	562.18	up	688	678	652	593	479	540	11.6026	11.4427	11.2547	8.98583	8.65795	9.59214	NM_021427.2	Fam181b	mRNA	chr7:93079865-93081867	+	mmu:58238	Protein FAM181B
Xbp1	0.312585	0.00386712	0.0857855	2127.6	2119.52	2513.89	1762.54	1677.46	2004.07	up	2143	2146	2523	1948	1566	1925	34.0011	34.0749	40.974	27.7714	26.6303	32.1705	NM_013842.3	Xbp1	mRNA	chr11:5520659-5525893	+	mmu:22433	X-box-binding protein 1
Sdk2	0.312429	0.009489	0.146823	668.162	624.203	619.754	454.208	529.162	558.016	up	673	632	622	502	494	536	2.01411	1.89286	1.90537	1.34993	1.58456	1.68962	NM_172800.2	Sdk2	mRNA	chr11:113776374-114066218	-	mmu:237979	Protein sidekick-2
Zfp692	0.312285	0.0195268	0.217884	553.989	490.868	479.263	364.633	448.823	415.388	up	558	497	481	403	419	399	9.98869	8.90359	8.81332	6.48213	8.03901	7.52322	NM_182996.3	Zfp692	mRNA	chr11:58307172-58314627	+	mmu:103836	Zinc finger protein 692
Zfp383	0.311982	0.0472667	0.327883	449.744	362.472	401.545	294.059	307.428	376.869	up	453	367	403	325	287	362	5.85382	4.74615	5.33048	3.77366	3.975	4.92726	NM_001243908.1	Zfp383	mRNA	chr7:29908517-29916807	+	mmu:73729	Protein Zfp383
Ints13	0.31137	0.00617306	0.116164	632.421	564.943	661.602	477.733	507.738	513.249	up	637	572	664	528	474	493	7.06719	6.32116	7.55029	5.29842	5.60996	5.7458
Tmem151b	0.311232	0.0152381	0.190006	6273.58	5047.94	4316.36	4210.02	4308.28	4085.17	up	6319	5111	4332	4653	4022	3924	53.0942	43.0334	37.4048	35.4763	36.3166	35.0945	NM_001013749.2	Tmem151b	mRNA	chr17:45541952-45549677	-	mmu:210573	Transmembrane protein 151B
Pik3cd	0.311216	0.00261065	0.0676997	866.725	802.969	738.324	643.311	643.778	653.794	up	873	813	741	711	601	628	5.99249	5.58493	5.20633	4.38531	4.42162	4.54056	NM_008840.3	Pik3cd	mRNA	chr4:149649170-149674194	-	mmu:18707	Phosphatidylinositol 4,5-bisphosphate 3-kinase catalytic subunit delta isoform
Ppm1k	0.308739	0.000389499	0.0175687	2625.99	2392.12	2227.93	1926.31	2017.03	1907.25	up	2645	2422	2236	2129	1883	1832	16.0693	14.7258	13.9048	11.6221	12.2613	11.7234	NM_175523.4	Ppm1k	mRNA	chr6:57506502-57535426	-	mmu:243382	Protein phosphatase 1K (PP2C domain containing)
Sfi1	0.307741	0.0331347	0.281684	405.067	328.892	392.577	314.869	313.855	281.09	up	408	333	394	348	293	270	3.52343	2.88735	3.44969	2.70711	2.6818	2.46521	NM_030207.2	Sfi1	mRNA	chr11:3131850-3189056	-	mmu:78887	Protein SFI1 homolog
Ing1	0.306567	0.00997867	0.151255	1458.44	1222.73	1109.98	1042.33	1039.04	983.815	up	1469	1238	1114	1152	970	945	17.6337	14.8723	13.6876	12.4255	12.4798	11.9484	NM_011919.5	Ing1	mRNA	chr8:11556066-11563251	+	mmu:26356	Putative uncharacterized protein
Il17ra	0.306222	0.0272235	0.257601	569.874	532.35	456.346	384.539	460.606	416.429	up	574	539	458	425	430	400	2.50118	2.35047	2.04276	1.66402	2.00824	1.8359	NM_008359.2	Il17ra	mRNA	chr6:120463247-120487559	+	mmu:16172	Interleukin-17 receptor A
Tspan14	0.305632	0.0105558	0.155722	1249.95	1092.35	1019.31	919.274	985.483	815.161	up	1259	1106	1023	1016	920	783	17.169	15.0942	14.2796	12.4495	13.4469	11.247	NM_145928.1	Tspan14	mRNA	chr14:40906445-40966807	-	mmu:52588	Tetraspanin-14
Casp2	0.304821	0.0240107	0.242469	312.736	313.089	303.899	237.057	252.798	263.392	up	315	317	305	262	236	253	3.01512	3.0366	2.98823	2.25338	2.42115	2.55077	NM_007610.1	Casp2	mRNA	chr6:42264985-42282508	+	mmu:12366	Caspase-2
Tanc2	0.304399	0.00505434	0.103608	4587.78	4715.1	3646.78	3568.52	3585.23	3332.48	up	4621	4774	3660	3944	3347	3201	13.1697	13.6161	10.6774	10.1028	10.2215	9.60998	NM_181071.3	Tanc2	mRNA	chr11:105589991-105929304	+	mmu:77097	Protein TANC2
Cavin3	0.303959	0.0151068	0.189409	574.838	493.831	519.119	411.683	468.105	407.06	up	579	500	521	455	437	391	11.7678	10.17	10.8386	8.30931	9.51943	8.37044
Sae1	0.302812	0.000434375	0.0189055	2653.79	2404.96	2325.57	1891.03	1998.82	2097.76	up	2673	2435	2334	2090	1866	2015	48.1553	43.9014	43.0394	33.8321	36.0306	38.2364	NM_019748.3	Sae1	mRNA	chr7:16327050-16387785	-	mmu:56459	SUMO-activating enzyme subunit 1
Plekhh1	0.302692	0.00229682	0.0631944	1152.65	1023.22	1143.85	889.416	844.088	957.788	up	1161	1036	1148	983	788	920	6.20077	5.53354	6.32011	4.71846	4.49251	5.16097	NM_181073.3	Plekhh1	mRNA	chr12:79035636-79080629	+	mmu:211945	Pleckstrin homology domain-containing family H member 1
Acot8	0.302648	0.0213188	0.226988	330.606	310.126	315.855	264.201	257.083	254.022	up	333	314	317	292	240	244	14.4851	12.7942	13.1758	11.0921	11.691	11.7055	NM_133240.2	Acot8	mRNA	chr2:164792768-164804882	-	mmu:170789	Acyl-coenzyme A thioesterase 8
Zfp329	0.302387	0.00150566	0.0485102	962.034	999.514	877.819	783.554	763.75	754.778	up	969	1012	881	866	713	725	4.86574	5.08557	4.52815	3.91636	3.84271	3.83459	NM_026046.3	Zfp329	mRNA	chr7:12804977-12818854	-	mmu:67230	Zinc finger protein 329
Fah	0.301957	0.0298749	0.268856	624.478	531.362	549.01	420.731	530.233	433.087	up	629	538	551	465	495	416	13.405	11.4745	12.0196	8.90447	11.3752	9.33828	NM_010176.4	Fah	mRNA	chr7:84585159-84605942	-	mmu:14085	Fumarylacetoacetase
Qk	0.301381	0.00118772	0.0402714	9895.35	8152.16	8160.43	7011.27	7325.78	6930.43	up	9967	8254	8190	7749	6839	6657	39.391	32.6461	33.1312	27.518	28.9694	27.712	NM_021881.2	Qk	mRNA	chr17:10202601-10319380	-	mmu:19317	Putative uncharacterized protein
Inppl1	0.300863	0.00230424	0.0632815	1324.41	1202.97	1111.97	953.656	1017.62	983.815	up	1334	1218	1116	1054	950	945	9.10916	8.31758	7.75263	6.52609	6.94369	6.78116	NM_010567.2	Inppl1	mRNA	chr7:101822632-101838229	-	mmu:16332	Phosphatidylinositol 3,4,5-trisphosphate 5-phosphatase 2
Plpp3	0.299437	0.0120466	0.169004	9884.43	7654.38	7561.6	7196.76	7025.85	6172.53	up	9956	7750	7589	7954	6559	5929	106.459	82.934	83.0618	76.4224	75.1707	66.7782
Gfm2	0.298402	0.00472286	0.0991534	776.379	665.684	709.429	581.785	578.436	589.248	up	782	674	712	643	540	566	6.3565	5.39685	5.76256	4.7081	4.77969	4.85032	NM_177266.5	Gfm2	mRNA	chr13:97137937-97176441	+	mmu:320806	Ribosome-releasing factor 2, mitochondrial
Mdn1	0.298172	0.000786733	0.0286321	1399.86	1626.68	1546.4	1241.38	1217.93	1259.7	up	1410	1647	1552	1372	1137	1210	2.65044	3.09832	2.98614	2.31734	2.29072	2.39574	NM_177666.2	Mdn1	mRNA	chr4:32657119-32775217	+	mmu:100019	Midasin
Zdhhc9	0.297935	8.85e-05	0.00639367	1432.63	1363.96	1363.06	1121.04	1125.81	1136.85	up	1443	1381	1368	1239	1051	1092	16.3458	15.6555	15.8615	12.611	12.7601	13.0292	NM_172465.4	Zdhhc9	mRNA	chrx:48171969-48208878	-	mmu:208884	Palmitoyltransferase ZDHHC9
Camk1	0.29764	0.00964033	0.148393	1376.04	1242.48	1099.02	1010.66	932.996	1080.63	up	1386	1258	1103	1117	871	1038	33.0113	29.6697	26.5093	23.9812	22.2163	25.567	NM_133926.2	Camk1	mRNA	chr6:113334124-113343984	-	mmu:52163	Calcium/calmodulin-dependent protein kinase type 1
Zfp467	0.296925	0.0143677	0.185654	715.817	639.017	591.855	543.783	488.457	551.769	up	721	647	594	601	456	530	6.72966	6.04361	5.67498	5.04046	4.56181	5.21063	NM_020589.2	Zfp467	mRNA	chr6:48427697-48445464	-	mmu:68910	Zinc finger protein 467, isoform CRA_a
Tmem100	0.2969	0.02996	0.269134	348.477	335.805	401.545	290.44	302.072	291.501	up	351	340	403	321	282	280	6.70991	6.50464	7.88561	5.51383	5.77794	5.63799	NM_026433.2	Tmem100	mRNA	chr11:90030348-90036508	+	mmu:67888	Transmembrane protein 100
P2rx4	0.296466	0.0295208	0.268101	363.369	352.595	360.693	300.393	260.296	315.445	up	366	357	362	332	243	303	4.57554	4.46646	4.63223	3.74062	3.26938	3.98988	NM_011026.2	P2rx4	mRNA	chr5:122707584-122729044	+	mmu:18438	P2X purinoceptor
Adi1	0.296424	0.00574401	0.111618	1034.51	952.106	1064.14	758.22	817.308	909.898	up	1042	964	1068	838	763	874	21.3061	19.7264	22.3526	15.3964	16.7215	18.8237	NM_134052.2	Adi1	mRNA	chr12:28675231-28682175	+	mmu:104923	1,2-dihydroxy-3-keto-5-methylthiopentene dioxygenase
Rapgef4	0.295671	0.0283477	0.263563	25574.8	18540.4	18190.1	17416.4	18026.8	15316.3	up	25760	18772	18256	19249	16829	14712	208.119	151.779	150.97	139.737	145.727	125.197	NM_019688.2	Rapgef4	mRNA	chr2:72054604-72257472	+	mmu:56508	Rapgef4 protein
AI413582	0.295335	0.0400932	0.303554	1532.9	1185.19	1052.19	1046.85	1054.04	971.322	up	1544	1200	1056	1157	984	933	53.2223	41.0294	37.05	35.645	36.0948	33.6429	NM_001002895.2	AI413582	mRNA	chr17:27563573-27565756	-	mmu:106672	Protein AI413582
Tmem206	0.294859	0.0358274	0.290354	347.484	305.188	300.91	250.629	269.937	257.145	up	350	309	302	277	252	247	5.26386	4.65082	4.64904	3.7433	4.06211	3.91282	NM_025864.3	Tmem206	mRNA	chr1:191325912-191350914	+	mmu:66950	Putative uncharacterized protein
Tspoap1	0.294813	0.0277309	0.26059	6103.81	5502.27	4185.83	4482.36	4426.11	3964.41	up	6148	5571	4201	4954	4132	3808	27.268	24.7323	19.0718	19.743	19.6424	17.7899
Unc5b	0.29474	0.000227228	0.0121665	1157.62	1116.06	1128.91	940.084	923.355	909.898	up	1166	1130	1133	1039	862	874	6.7109	6.50871	6.67471	5.37324	5.31745	5.29847	NM_029770.2	Unc5b	mRNA	chr10:60764577-60831382	-	mmu:107449	Putative uncharacterized protein
Fam89b	0.293874	0.0422325	0.311661	658.234	708.154	530.079	566.403	479.888	499.715	up	663	717	532	626	448	480	18.7097	20.2491	15.3668	15.8986	13.5502	14.2676	NM_181452.2	Fam89b	mRNA	chr19:5728087-5729651	-	mmu:17826	Protein FAM89B
Sema4a	0.293366	0.0244132	0.244708	833.962	734.821	691.494	569.117	578.436	697.519	up	840	744	694	629	540	670	8.85315	7.85794	7.48683	5.95672	6.09995	7.43789	NM_013658.3	Sema4a	mRNA	chr3:88435962-88455697	-	mmu:20351	Semaphorin-4A
Samd10	0.293294	0.0368383	0.293772	592.709	534.325	467.307	400.825	420.973	479.935	up	597	541	469	443	393	461	9.31887	8.45124	7.49346	6.21342	6.575	7.5796	NM_172676.2	Samd10	mRNA	chr2:181595218-181599212	-	mmu:229011	Samd10 protein
D1Ertd622e	0.29238	0.0178005	0.20765	1909.18	1724.46	1402.92	1376.2	1428.95	1307.59	up	1923	1746	1408	1521	1334	1256	1.60872	1.46177	1.20566	1.14332	1.19611	1.10675	NM_133825.3	D1Ertd622e	mRNA	chr1:97606318-97662074	-	mmu:52392	UNC119-binding protein C5orf30 homolog
Itga6	0.29231	0.0146471	0.187114	604.622	539.264	624.736	520.258	456.322	466.401	up	609	546	627	575	426	448	4.77294	4.28249	5.02987	4.04925	3.57843	3.69831	NM_008397.4	Itga6	mRNA	chr2:71786940-71856771	+	mmu:16403	Integrin alpha-6
Zfp874b	0.292284	0.0357873	0.290354	543.068	474.078	443.393	385.444	441.325	366.458	up	547	480	445	426	412	352	5.09752	4.36106	4.2111	3.48592	4.00336	3.39262	NM_001076791.2	Zfp874b	mRNA	chr13:67471513-67484225	-	mmu:408067	Regulator of sex-limitation candidate 16
Slf1	0.292005	0.0113051	0.16286	519.24	462.226	497.198	414.397	388.837	403.937	up	523	468	499	458	363	388	4.72383	4.22224	4.60451	3.70993	3.50739	3.68426
Prdm10	0.291997	0.0067443	0.124175	783.328	765.438	678.541	581.785	602.002	636.096	up	789	775	681	643	562	611	3.93556	3.8687	3.47694	2.8819	3.00455	3.21016	NM_199315.1	Prdm10	mRNA	chr9:31280549-31381723	+	mmu:382066	PR domain zinc finger protein 10
Chordc1	0.291831	0.00515364	0.104857	2336.09	2409.9	2675.3	1966.12	1834.93	2261.21	up	2353	2440	2685	2173	1713	2172	13.7298	14.2484	16.0364	11.3931	10.7131	13.3493	NM_025844.2	Chordc1	mRNA	chr9:18292306-18302282	+	mmu:66917	Cysteine and histidine-rich domain-containing protein 1
Inpp4a	0.291772	9.89e-06	0.00107449	4635.44	4333.86	4225.69	3542.28	3624.86	3612.53	up	4669	4388	4241	3915	3384	3470	27.7129	26.0651	25.766	20.8799	21.5279	21.6942	NM_172971.3	Inpp4a	mRNA	chr1:37369217-37404442	+	mmu:269180	Inpp4a protein
Fgd6	0.291639	0.0368196	0.293772	736.666	622.227	723.379	546.497	656.632	498.674	up	742	630	726	604	613	479	3.11586	2.64758	3.12055	2.27903	2.75898	2.11868	NM_053072.3	Fgd6	mRNA	chr10:94036001-94145339	+	mmu:13998	Fgd6 protein
Ets1	0.291409	0.0129922	0.174916	485.485	482.967	502.18	418.016	416.688	366.458	up	489	489	504	462	389	352	3.25156	3.25406	3.43031	2.76034	2.77234	2.46537	NM_011808.2	Ets1	mRNA	chr9:32696022-32757820	+	mmu:23871	Protein C-ets-1
Pdp1	0.291372	0.0222136	0.232524	3212.74	2654.84	2293.69	2065.65	2312.67	2291.4	up	3236	2688	2302	2283	2159	2201	26.0197	21.63	18.9461	16.4944	18.6063	18.641	NM_001290391.1	Pdp1	mRNA	chr4:11959807-11965821	-	mmu:381511	MCG54027, isoform CRA_a
Wars2	0.291002	0.0399601	0.303009	302.808	298.274	295.928	249.724	221.734	261.31	up	305	302	297	276	207	251	2.33619	2.31499	2.32854	1.89957	1.69939	2.02506	NM_027462.4	Wars2	mRNA	chr3:99141068-99220203	+	mmu:70560	Putative uncharacterized protein
Phf24	0.289745	0.0499239	0.335644	9055.43	7503.27	5735.22	5866.7	6563.1	5808.15	up	9121	7597	5756	6484	6127	5579	47.1294	39.3064	30.4557	30.129	33.9395	30.3718
Akt2	0.289597	0.00189792	0.0558423	2766.97	2521.5	2536.81	2311.76	2158.42	1930.15	up	2787	2553	2546	2555	2015	1854	20.7253	18.993	19.3725	17.0662	16.0545	14.5169	NM_007434.3	Akt2	mRNA	chr7:27605817-27639448	+	mmu:11652	RAC-beta serine/threonine-protein kinase
Slc7a11	0.289277	0.0375161	0.295589	1445.53	1524.95	1354.09	1036.9	1439.66	1063.98	up	1456	1544	1359	1146	1344	1022	5.33256	5.65921	5.09464	3.77135	5.27579	3.94259	NM_011990.2	Slc7a11	mRNA	chr3:49892526-50443614	-	mmu:26570	Putative uncharacterized protein
Csgalnact1	0.289101	0.0198969	0.220308	569.874	517.535	483.249	459.637	419.902	404.978	up	574	524	485	508	392	389	4.91735	4.49247	4.25286	3.9104	3.59931	3.51015	NM_172753.5	Csgalnact1	mRNA	chr8:68356781-68735146	-	mmu:234356	Chondroitin sulfate N-acetylgalactosaminyltransferase 1
Frmd6	0.289068	0.0427871	0.313179	914.379	823.71	647.653	654.168	675.913	622.562	up	921	834	650	723	631	598	6.67319	6.04748	4.82067	4.70707	4.90024	4.56385	NM_028127.3	Frmd6	mRNA	chr12:70825514-70902234	+	mmu:319710	Frmd6 protein
Etv5	0.287836	0.0124972	0.171606	3125.37	2636.07	2352.47	2354.28	2141.28	2149.82	up	3148	2669	2361	2602	1999	2065	26.7512	22.6982	20.5365	19.868	18.2069	18.4836	NM_023794.2	Etv5	mRNA	chr16:22381309-22439719	-	mmu:104156	ETS translocation variant 5
Mpzl1	0.287826	0.0298208	0.268856	760.494	613.338	622.743	551.926	585.934	497.633	up	766	621	625	610	547	478	11.3237	9.18726	9.45715	8.10267	8.6827	7.44294	NM_001083897.1	Mpzl1	mRNA	chr1:165592240-165634529	-	mmu:68481	Myelin protein zero-like protein 1
Sox6	0.287656	0.0186845	0.213282	743.616	614.326	622.743	520.258	529.162	573.632	up	749	622	625	575	494	551	2.91883	2.42578	2.49303	2.01342	2.06333	2.2617	NM_011445.4	Sox6	mRNA	chr7:115470872-116031047	-	mmu:20679	Transcription factor SOX-6
Lime1	0.28749	0.0125096	0.171618	881.617	771.364	712.418	625.215	648.062	665.246	up	888	781	715	691	605	639	15.329	13.5461	12.69	10.7215	11.1995	11.7873	NM_023684.2	Lime1	mRNA	chr2:181381872-181383628	+	mmu:72699	Lck-interacting transmembrane adapter 1
Fsd1	0.287416	0.0230051	0.23623	1595.45	1257.29	1189.69	1150	1090.46	1071.26	up	1607	1273	1194	1271	1018	1029	31.0542	24.6188	23.6173	22.0693	21.0847	20.9448	NM_183178.2	Fsd1	mRNA	chr17:55986511-55996881	+	mmu:240121	Fibronectin type III and SPRY domain-containing protein 1
Prr18	0.287156	0.000278729	0.0139281	2324.17	2059.28	2117.33	1746.26	1795.29	1786.48	up	2341	2085	2125	1930	1676	1716	23.233	20.6817	21.5589	17.1887	17.8047	17.9152	NM_178774.4	Prr18	mRNA	chr17:8340406-8344113	+	mmu:320111	Proline-rich protein 18
Klf12	0.286941	0.0118961	0.167683	986.855	1095.32	874.83	763.649	832.305	828.695	up	994	1109	878	844	777	796	5.70056	6.36498	5.15402	4.34922	4.77602	4.8084	NM_010636.3	Klf12	mRNA	chr14:99870632-100284679	-	mmu:16597	Krueppel-like factor 12
Tspan12	0.28681	0.0095537	0.147518	709.86	598.523	665.588	541.069	533.446	543.44	up	715	606	668	598	498	522	9.69958	8.22723	9.27564	7.28931	7.24087	7.45889	NM_173007.3	Tspan12	mRNA	chr6:21771395-21852515	-	mmu:269831	Tetraspanin-12
Raph1	0.286587	0.00901156	0.143859	1417.73	1439.02	1179.72	1043.23	1092.6	1174.33	up	1428	1457	1184	1153	1020	1128	4.81209	4.91359	4.08392	3.49118	3.684	4.00379	NM_001045513.3	Raph1	mRNA	chr1:60483236-60566765	-	mmu:77300	Protein Raph1
Ankrd26	0.286556	0.0205998	0.22356	597.673	567.906	624.736	448.779	469.176	550.728	up	602	575	627	496	438	529	2.93433	2.80489	3.12825	2.17237	2.28824	2.71597	NM_001081112.1	Ankrd26	mRNA	chr6:118501308-118562226	-	mmu:232339	Ankyrin repeat domain-containing protein 26
Tmem74	0.286491	0.0266884	0.255868	683.054	875.069	833.978	692.17	600.931	667.328	up	688	886	837	765	561	641	6.58728	8.48957	8.20282	6.58139	5.75698	6.46446	NM_175502.3	Tmem74	mRNA	chr15:43864646-43870036	-	mmu:239408	Transmembrane protein 74
Ephb1	0.286471	0.0244877	0.24496	1473.33	1183.22	1094.04	1029.66	1067.96	977.568	up	1484	1198	1098	1138	997	939	10.7409	8.6776	8.1345	7.40098	7.73424	7.15864	NM_173447.3	Ephb1	mRNA	chr9:101922571-102354693	-	mmu:270190	Putative uncharacterized protein
Fam193b	0.285738	0.0271637	0.257536	2146.46	1596.06	1692.87	1433.2	1621.76	1404.41	up	2162	1616	1699	1584	1514	1349	16.8233	12.5844	13.5323	11.0752	12.6269	11.0567	NM_145382.4	Fam193b	mRNA	chr13:55539316-55571120	-	mmu:212483	Protein FAM193B
Efr3a	0.285574	0.0176648	0.206909	7847.18	6251.9	5643.55	5189.92	5615.11	5392.76	up	7904	6330	5664	5736	5242	5180	51.1964	41.0327	37.5522	33.3841	36.3918	35.341	NM_133766.3	Efr3a	mRNA	chr15:65810234-65871258	+	mmu:76740	Protein EFR3 homolog A
Snrnp48	0.284906	0.0369336	0.293772	406.06	347.657	381.617	287.725	312.784	332.103	up	409	352	383	318	292	319	7.73983	6.6663	7.41869	5.40721	5.9225	6.35851	NM_026382.2	Snrnp48	mRNA	chr13:38204951-38226922	+	mmu:67797	U11/U12 small nuclear ribonucleoprotein 48 kDa protein
Btaf1	0.284885	0.00163064	0.0505777	1025.57	1110.13	1130.9	922.893	853.728	903.652	up	1033	1124	1135	1020	797	868	4.84365	5.2744	5.44739	4.29745	4.00539	4.28695	NM_001080706.1	Btaf1	mRNA	chr19:36926079-37012752	+	mmu:107182	TBP-associated factor 170
Pnpla8	0.284323	0.00140821	0.0464771	5222.19	4574.85	4349.24	3883.39	3710.56	4021.67	up	5260	4632	4365	4292	3464	3863	13.1545	11.5954	11.1761	9.64687	9.28495	10.1758	NM_026164.2	Pnpla8	mRNA	chr12:44221370-44312092	+	mmu:67452	Calcium-independent phospholipase A2-gamma
Nop10	0.283353	0.00189309	0.0558423	965.013	1047.91	1051.19	874.034	805.525	837.023	up	972	1061	1055	966	752	804	29.6061	32.3418	32.8918	26.4381	24.5497	25.7945	NM_025403.4	Nop10	mRNA	chr2:112261926-112263269	+	mmu:66181	H/ACA ribonucleoprotein complex subunit 3
Mgat5	0.283107	0.0115936	0.164981	2848.38	2567.92	2359.45	1887.41	2144.5	2360.11	up	2869	2600	2368	2086	2002	2267	11.8403	10.7875	10.0373	7.68509	8.86225	9.83546	NM_145128.3	Mgat5	mRNA	chr1:127306762-127483704	+	mmu:107895	Mannoside acetylglucosaminyltransferase 5
Sox2	0.28307	0.0223794	0.233422	1484.25	1105.19	1385.98	1124.66	1093.67	1048.36	up	1495	1119	1391	1243	1021	1007	24.5501	18.3898	23.3808	18.3409	17.9702	17.418	NM_011443.3	Sox2	mRNA	chr3:34650405-34652461	+	mmu:20674	Transcription factor SOX-2
Slc43a2	0.282531	0.000777395	0.0283616	2250.7	2153.1	2051.57	1677.49	1734.24	1896.84	up	2267	2180	2059	1854	1619	1822	10.7176	10.3142	9.9637	7.87575	8.20361	9.07794	NM_173388.2	Slc43a2	mRNA	chr11:75532112-75577570	+	mmu:215113	Putative uncharacterized protein
Bmp2k	0.282172	0.0302729	0.269505	497.399	450.374	468.303	369.157	435.969	360.212	up	501	456	470	408	407	346	2.32296	2.10051	2.25603	1.71748	2.03885	1.70505	NM_080708.1	Bmp2k	mRNA	chr5:96997689-97069649	+	mmu:140780	Putative uncharacterized protein
Cdc42ep1	0.281971	0.0484754	0.33175	610.579	457.288	581.891	465.971	461.677	428.922	up	615	463	584	515	431	412	8.39196	6.32523	8.06308	6.27192	6.18019	5.8095	NM_027219.3	Cdc42ep1	mRNA	chr15:78842624-78850897	+	mmu:104445	Cdc42 effector protein 1
Cmtm5	0.281515	0.00357537	0.0814999	1320.44	1109.14	1247.48	1013.37	1012.26	999.431	up	1330	1123	1252	1120	945	960	41.0283	34.6694	39.5327	31.0448	31.2779	31.1932	NM_029390.1	Cmtm5	mRNA	chr14:54936497-54939177	+	mmu:67272	Chemokine-like factor super family five variant 4
Flt1	0.280495	0.00168253	0.0513205	2875.18	2604.47	3145.6	2351.57	2424.07	2325.76	up	2896	2637	3157	2599	2263	2234	14.1877	12.9287	15.8309	11.4408	11.8826	11.5279	NM_010228.3	Flt1	mRNA	chr5:147561604-147726011	-	mmu:14254	SFlt-1
Panx2	0.280444	0.0354571	0.289798	6317.26	4638.06	4427.95	4376.5	4287.92	4000.85	up	6363	4696	4444	4837	4003	3843	63.3841	46.8245	45.3425	43.3124	42.7491	40.3328	NM_001002005.2	Panx2	mRNA	chr15:89059734-89069878	+	mmu:406218	Pannexin-2
Rspo3	0.280106	0.0205752	0.22356	410.031	407.905	393.574	325.727	320.282	351.883	up	413	413	395	360	299	338	4.52211	4.52559	4.42699	3.54186	3.50894	3.8982	NM_028351.3	Rspo3	mRNA	chr10:29452418-29535867	-	mmu:72780	R-spondin-3
Hspa1l	0.279996	0.0412271	0.308643	406.06	414.818	342.758	333.87	311.713	312.322	up	409	420	344	369	291	300	5.58883	5.74356	4.81146	4.53067	4.26192	4.31793	NM_013558.2	Hspa1l	mRNA	chr17:34972703-34979285	+	mmu:15482	Inducible heat shock protein 70
Phka2	0.279789	0.0203873	0.223136	651.284	695.314	582.888	495.829	572.009	522.619	up	656	704	585	548	534	502	5.10459	5.48231	4.65943	3.83156	4.47029	4.1145	NM_172783.3	Phka2	mRNA	chrx:160502166-160591141	+	mmu:110094	Phosphorylase b kinase regulatory subunit alpha, liver isoform
Mettl3	0.278918	0.0254181	0.250065	410.031	399.016	431.437	335.68	320.282	366.458	up	413	404	433	371	299	352	10.8593	10.4503	12.0373	8.88821	8.74268	9.85691	NM_019721.2	Mettl3	mRNA	chr14:52294841-52305128	-	mmu:56335	N6-adenosine-methyltransferase subunit METTL3
Slc4a3	0.278768	0.0440912	0.317296	4751.6	3642.5	3175.49	3202.08	3288.51	3046.18	up	4786	3688	3187	3539	3070	2926	22.5099	17.3591	15.3427	14.9561	15.4758	14.4955	NM_009208.3	Slc4a3	mRNA	chr1:75546266-75562172	+	mmu:20536	Anion exchange protein 3
Fjx1	0.278344	0.00674382	0.124175	2426.43	2403.97	2381.37	2246.61	1942.04	1755.25	up	2444	2434	2390	2483	1813	1686	26.342	26.2544	26.3673	24.0471	20.944	19.1409	NM_010218.2	Fjx1	mRNA	chr2:102449366-102452499	-	mmu:14221	Four-jointed box protein 1
Gpr37l1	0.278122	0.00454115	0.0965644	7049.96	5794.61	6105.87	5535.55	5292.69	4798.31	up	7101	5867	6128	6118	4941	4609	105.714	87.4102	93.3793	81.8388	78.839	72.2728	NM_134438.3	Gpr37l1	mRNA	chr1:135160234-135167681	-	mmu:171469	G protein-coupled receptor 37-like 1
Tmem229a	0.27789	0.00929237	0.145138	2824.55	2170.88	2510.9	2098.22	2081.3	2011.35	up	2845	2198	2520	2319	1943	1932	18.6351	14.4082	16.8955	13.6486	13.6407	13.3295	NM_177013.3	Tmem229a	mRNA	chr6:24951141-24956297	-	mmu:319832	Transmembrane protein 229A
Atp2b2	0.277731	0.0192405	0.216197	17263	15947.8	12409	12392.1	13140.1	12099.4	up	17388	16147	12454	13696	12267	11622	66.1652	61.494	48.5075	46.8287	50.0303	46.5819	NM_009723.5	Atp2b2	mRNA	chr6:113745669-113891539	-	mmu:11941	Plasma membrane calcium-transporting ATPase 2
Cryab	0.277642	0.00486552	0.100588	2730.23	2429.65	2388.34	1970.65	1962.4	2294.53	up	2750	2460	2397	2178	1832	2204	83.1622	74.4496	74.289	59.3993	59.4762	70.2039	NM_009964.3	Cryab	mRNA	chr9:50752993-50756630	+	mmu:12955	Alpha-crystallin B chain
Spry2	0.277492	0.0188809	0.213574	1479.29	1237.54	1145.85	1043.23	1126.88	1017.13	up	1490	1253	1150	1153	1052	977	24.1163	20.2959	19.0521	16.7684	18.2496	16.6562	NM_011897.3	Spry2	mRNA	chr14:105891947-105896819	-	mmu:24064	Sprouty homolog 2 (Drosophila)
Stk11ip	0.276822	0.00713143	0.128846	851.832	790.13	744.303	659.597	683.411	626.726	up	858	800	747	729	638	602	6.5012	6.06639	5.79358	4.96332	5.18133	4.80462	NM_027886.3	Stk11ip	mRNA	chr1:75521552-75536932	+	mmu:71728	Serine/threonine-protein kinase 11-interacting protein
Zfp932	0.276548	0.00979589	0.149937	640.363	573.832	587.87	503.067	504.525	479.935	up	645	581	590	556	471	461	8.83181	8.0302	8.37856	6.94378	6.89744	6.69336	NM_145563.2	Zfp932	mRNA	chr5:109996522-110007467	+	mmu:69504	Zinc finger protein 431
Zmym6	0.276116	0.00544219	0.107959	791.271	726.919	742.31	639.692	589.148	637.137	up	797	736	745	707	550	612	6.41881	5.97409	6.16772	5.16197	4.79858	5.24822	NM_177462.5	Zmym6	mRNA	chr4:127077397-127124372	+	mmu:100177	Protein Zmym6
Zmym1	0.275896	0.0205523	0.22356	585.759	652.845	598.83	488.59	470.247	559.057	up	590	661	601	540	439	537	5.17383	5.81846	5.43045	4.28644	4.13549	4.97858	NM_026670.4	Zmym1	mRNA	chr4:127047642-127061124	-	mmu:68310	Protein Zmym1
Man1c1	0.275597	0.0055342	0.109108	1363.13	1322.48	1141.86	1042.33	1087.25	1032.75	up	1373	1339	1146	1152	1015	992	9.84354	9.60018	8.40368	7.41575	7.8014	7.48571	NM_207237.3	Man1c1	mRNA	chr4:134561690-134704290	-	mmu:230815	alpha-1,2-Mannosidase
Znrf1	0.275449	0.0198256	0.219735	5118.94	3996.08	3789.27	3690.67	3451.33	3518.83	up	5156	4046	3803	4079	3222	3380	31.8632	25.0352	24.0623	22.65	21.3411	22.0014	NM_133206.3	Znrf1	mRNA	chr8:111537578-111622602	+	mmu:170737	E3 ubiquitin-protein ligase ZNRF1
Ppard	0.273422	0.0389861	0.299978	923.315	797.043	787.147	633.358	800.17	642.342	up	930	807	790	700	747	617	9.58634	8.32487	8.35632	6.48345	8.25286	6.69902	NM_011145.3	Ppard	mRNA	chr17:28232747-28300135	+	mmu:19015	Peroxisome proliferator-activated receptor delta
Slc25a38	0.273401	0.0240397	0.242597	767.443	649.882	683.523	628.834	528.091	579.878	up	773	658	686	695	493	557	14.5791	12.4197	13.2433	11.7781	9.96579	11.0653	NM_144793.1	Slc25a38	mRNA	chr9:120110374-120124504	+	mmu:208638	Solute carrier family 25 member 38
Cars	0.272152	0.00162528	0.0505777	1317.46	1215.81	1191.68	1031.47	995.124	1057.73	up	1327	1231	1196	1140	929	1016	13.9121	12.9156	12.8343	10.739	10.4388	11.2194	NM_013742.5	Cars	mRNA	chr7:143557230-143600090	-	mmu:27267	Putative uncharacterized protein
Tmod3	0.271971	0.0100893	0.151697	1051.39	1275.07	1102.01	906.607	979.056	954.665	up	1059	1291	1106	1002	914	917	9.75509	11.9013	10.4282	8.29357	9.02393	8.89736	NM_016963.2	Tmod3	mRNA	chr9:75520900-75559594	-	mmu:50875	Putative uncharacterized protein
Ints10	0.271431	0.000312736	0.0149681	1399.86	1358.04	1419.85	1172.62	1136.52	1151.43	up	1410	1375	1425	1296	1061	1106	11.2067	10.9369	11.5929	9.25551	9.03831	9.2591	NM_027590.4	Ints10	mRNA	chr8:68794014-68829408	+	mmu:70885	Integrator complex subunit 10
Thap2	0.270549	0.00633536	0.118025	679.083	695.314	636.693	557.355	558.083	551.769	up	684	704	639	616	521	530	4.66925	4.78847	4.4454	3.79245	3.79526	3.79422	NM_025780.3	Thap2	mRNA	chr10:115369472-115384410	-	mmu:66816	THAP domain-containing protein 2
Cdk12	0.270357	0.0263939	0.254947	747.587	935.316	789.14	641.501	723.045	686.068	up	753	947	792	709	675	659	4.30236	5.41497	4.63188	3.63996	4.13361	3.96601	NM_026952.2	Cdk12	mRNA	chr11:98203059-98251564	+	mmu:69131	Cyclin-dependent kinase 12
Szt2	0.270249	0.00283189	0.071458	1009.69	1107.17	1008.35	883.987	874.081	832.859	up	1017	1121	1012	977	816	800	3.13915	3.48069	3.19739	2.7127	2.69758	2.59912	NM_198170.4	Szt2	mRNA	chr4:118362743-118409273	-	mmu:230676	Protein SZT2
Tpd52	0.270242	0.038929	0.299978	2347.01	1724.46	1722.76	1577.97	1605.7	1620.95	up	2364	1746	1729	1744	1499	1557	12.641	9.34359	9.46348	8.37954	8.59115	8.77525	NM_009412.2	Tpd52	mRNA	chr3:8930788-8964048	-	mmu:21985	Tumor protein D52
Thrb	0.270126	0.0490718	0.334106	1850.6	1475.57	1275.38	1311.05	1245.78	1258.66	up	1864	1494	1280	1449	1163	1209	10.1555	8.14591	7.13814	7.09351	6.79123	6.93805	NM_009380.3	Thrb	mRNA	chr14:17660896-18033792	+	mmu:21834	Thyroid hormone receptor beta
Fabp3	0.26969	0.0302912	0.269506	927.286	804.945	712.418	677.693	702.692	647.548	up	934	815	715	749	656	622	53.3158	46.8669	41.4652	39.166	40.9113	38.1736	NM_010174.1	Fabp3	mRNA	chr4:130308595-130315463	+	mmu:14077	Fatty acid-binding protein, heart
Gabra1	0.26962	0.0301286	0.269174	12702	10861.3	8743.32	8859.77	8972.18	8967.81	up	12794	10997	8775	9792	8376	8614	92.186	79.2989	64.7181	63.3969	64.6859	65.3763	NM_010250.5	Gabra1	mRNA	chr11:42130939-42182930	-	mmu:14394	Gamma-aminobutyric acid receptor subunit alpha-1
9330159F19Rik	0.269365	0.00217964	0.0608088	2036.26	1792.61	2025.66	1591.54	1561.78	1704.24	up	2051	1815	2033	1759	1458	1637	13.64	12.2521	13.8034	10.6533	10.4834	11.4988	NM_001162537.2	9330159F19Rik	mRNA	chr10:29211606-29230779	+	mmu:212448	Protein 9330159F19Rik
Dip2b	0.269029	0.0245881	0.245558	2156.39	1935.82	1584.26	1541.77	1604.62	1564.73	up	2172	1960	1590	1704	1498	1503	8.23064	7.433	6.16724	5.80205	6.08415	5.99914	NM_172819.3	Dip2b	mRNA	chr15:100154396-100215666	+	mmu:239667	DIP2 disco-interacting protein 2 homolog B (Drosophila)
Rasl10a	0.268565	0.00863825	0.14148	1591.48	1700.75	1572.3	1501.96	1219	1314.88	up	1603	1722	1578	1660	1138	1263	49.2686	52.8088	49.558	45.6371	37.2481	40.6763	NM_145216.3	Rasl10a	mRNA	chr11:5058128-5060385	+	mmu:75668	Rasl10a protein
Ndufb2	0.268518	0.0287276	0.264447	474.564	426.67	500.187	403.54	382.41	376.869	up	478	432	502	446	357	362	20.1005	18.6001	19.2296	20.1443	19.5972	19.4301	NM_026612.3	Ndufb2	mRNA	chr6:39592583-39599471	+	mmu:68198	NADH dehydrogenase [ubiquinone] 1 beta subcomplex subunit 2, mitochondrial
Neto2	0.267855	0.00696885	0.126966	1544.81	1597.05	1520.49	1251.33	1179.37	1441.89	up	1556	1617	1526	1383	1101	1385	9.369	9.74379	9.40499	7.48245	7.10534	8.78395	NM_001081324.1	Neto2	mRNA	chr8:85639432-85700924	-	mmu:74513	Neto2 protein
St6galnac4	0.267463	0.00914203	0.1445	896.509	850.377	877.819	723.838	666.272	790.175	up	903	861	881	800	622	759	8.41214	8.05502	8.40068	6.69648	6.28034	7.46723	NM_011373.3	St6galnac4	mRNA	chr2:32587095-32599698	+	mmu:20448	Putative uncharacterized protein
Gria4	0.267085	0.0225826	0.2349	2485.01	2158.04	1964.88	1676.59	1783.51	2032.18	up	2503	2185	1972	1853	1665	1952	15.5392	13.5754	12.5313	10.3367	11.0789	12.7645	NM_019691.4	Gria4	mRNA	chr9:4478263-4796234	-	mmu:14802	AMPA-selective glutamate receptor 4 flop type
Ptpn5	0.266999	0.00257824	0.0669758	4484.53	3958.55	4111.1	3394.8	3253.17	3785.34	up	4517	4008	4126	3752	3037	3636	48.515	43.0812	45.3602	36.2098	34.9611	41.1345	NM_013643.2	Ptpn5	mRNA	chr7:47077798-47132717	-	mmu:19259	Tyrosine-protein phosphatase non-receptor type 5
Gldc	0.266726	0.0116853	0.165507	1425.68	1429.15	1398.93	1316.48	1178.3	1038.99	up	1436	1447	1404	1455	1100	998	12.9213	13.0303	12.9312	11.764	10.6086	9.45887	NM_138595.2	Gldc	mRNA	chr19:30098449-30175418	-	mmu:104174	Putative uncharacterized protein
Htr1a	0.266377	0.0124408	0.17128	1308.53	1301.74	1577.28	1140.95	1123.67	1217.02	up	1318	1318	1583	1261	1049	1169	9.92879	9.93643	12.2062	8.5356	8.46975	9.27581	NM_008308.4	Htr1a	mRNA	chr13:105443639-105448122	+	mmu:15550	5-hydroxytryptamine receptor 1A
Tra2a	0.266348	0.0266955	0.255868	1696.72	1606.93	1636.07	1212.43	1282.2	1613.66	up	1709	1627	1642	1340	1197	1550	32.0891	30.5729	31.5579	22.6078	24.0893	30.6551	NM_198102.2	Tra2a	mRNA	chr6:49243924-49264010	-	mmu:101214	Transformer-2 protein homolog alpha
P4ha1	0.266346	0.00953756	0.147421	1770.18	2105.7	2028.65	1676.59	1493.22	1738.59	up	1783	2132	2036	1853	1394	1670	14.8968	17.8264	17.4117	13.9109	12.483	14.6966	NM_011030.2	P4ha1	mRNA	chr10:59323296-59373304	+	mmu:18451	Prolyl 4-hydroxylase subunit alpha-1
Lrch3	0.266059	0.0348642	0.28735	479.528	455.312	531.075	381.824	399.549	438.292	up	483	461	533	422	373	421	3.00203	2.90664	3.4413	2.38494	2.51128	2.77003	NM_001081255.1	Lrch3	mRNA	chr16:32914122-33013143	+	mmu:70144	Leucine-rich repeat and calponin homology domain-containing protein 3
Rhobtb3	0.265884	0.0201991	0.222056	888.566	760.5	815.046	633.358	669.486	747.491	up	895	770	818	700	625	718	6.07072	5.22687	5.67924	4.27851	4.54372	5.12977	NM_028493.2	Rhobtb3	mRNA	chr13:75869537-75943867	-	mmu:73296	Rho-related BTB domain-containing protein 3
Edem1	0.265798	0.0278168	0.260814	863.746	772.352	731.35	617.072	731.614	621.521	up	870	782	734	682	683	597	5.05204	4.54452	4.38061	3.56896	4.25091	3.65156	NM_138677.2	Edem1	mRNA	chr6:108828674-108859348	+	mmu:192193	alpha-1,2-Mannosidase
Vopp1	0.265627	0.0159255	0.195388	3244.51	2716.07	2522.86	2257.47	2514.05	2286.2	up	3268	2750	2532	2495	2347	2196	24.05	20.2609	19.0729	16.505	18.5202	17.0225	NM_146168.1	Vopp1	mRNA	chr6:57727807-57825136	-	mmu:232023	Vesicular, overexpressed in cancer, prosurvival protein 1
Bcas1	0.265249	0.0197396	0.219436	8489.53	6274.62	7025.54	5718.32	6148.56	6264.14	up	8551	6353	7051	6320	5740	6017	97.8469	72.7517	82.5849	64.9808	70.3973	72.5214	NM_029815.2	Bcas1	mRNA	chr2:170347148-170427828	-	mmu:76960	Breast carcinoma-amplified sequence 1 homolog
Slc16a1	0.264938	0.0411117	0.307976	1363.13	1438.04	1083.08	1160.85	1084.03	986.938	up	1373	1456	1087	1283	1012	948	10.4787	11.1207	8.49151	8.79832	8.27808	7.62079	NM_009196.4	Slc16a1	mRNA	chr3:104638668-104658462	+	mmu:20501	Monocarboxylate transporter 1
Hdac5	0.264711	0.0334753	0.282632	6685.59	5458.81	4704.95	4833.43	4758.17	4432.89	up	6734	5527	4722	5342	4442	4258	46.8812	38.5148	33.6561	33.417	33.145	31.2313	NM_010412.3	Hdac5	mRNA	chr11:102195751-102230136	-	mmu:15184	Histone deacetylase 5
Fam135b	0.264384	0.0314694	0.276021	2091.85	2249.89	1661.98	1746.26	1681.75	1569.94	up	2107	2278	1668	1930	1570	1508	3.80763	4.11982	3.08537	3.13391	3.04092	2.87044	NM_177819.3	Fam135b	mRNA	chr15:71431609-71727838	-	mmu:70363	Family with sequence similarity 135, member B
Drp2	0.264313	0.00156293	0.0493933	1722.53	1730.38	1545.4	1380.72	1425.74	1355.48	up	1735	1752	1551	1526	1331	1302	8.21395	8.30081	7.51596	6.4915	6.75374	6.49262	NM_010078.3	Drp2	mRNA	chrx:134404628-134456573	+	mmu:13497	Dystrophin-related protein 2
Lin7a	0.263783	0.014171	0.184223	576.824	647.906	589.862	513.02	509.88	488.264	up	581	656	592	567	476	469	8.30537	9.38471	8.66213	7.28289	7.29296	7.06174	NM_001284329.1	Lin7a	mRNA	chr10:107271686-107421474	+	mmu:108030	MCG16980, isoform CRA_b
Plod1	0.26301	0.0359985	0.291375	656.248	646.919	765.227	617.976	515.236	589.248	up	661	655	768	683	481	566	6.88495	6.82771	8.18806	6.39232	5.36981	6.20972	NM_011122.3	Plod1	mRNA	chr4:147909753-147936767	-	mmu:18822	Procollagen-lysine,2-oxoglutarate 5-dioxygenase 1
Arl14ep	0.262937	0.00199485	0.0571025	1404.83	1477.54	1560.35	1279.38	1245.78	1176.41	up	1415	1496	1566	1414	1163	1130	14.3234	15.155	16.2256	12.8611	12.6178	12.0483	NM_173750.2	Arl14ep	mRNA	chr2:106964429-106970391	-	mmu:212772	ARL14 effector protein
Fgf12	0.262524	0.0384094	0.298239	4816.13	3837.07	3472.42	3142.36	3327.08	3639.59	up	4851	3885	3485	3473	3106	3496	39.6088	31.7458	29.1262	25.4803	27.1817	30.0669	NM_183064.4	Fgf12	mRNA	chr16:28160098-28446277	-	mmu:14167	ASL1/Fgf17 fusion protein
Tenm3	0.26251	0.0120938	0.169216	4242.28	3673.12	3293.07	2958.69	3191.04	3195.06	up	4273	3719	3305	3270	2979	3069	16.1073	14.0298	12.7521	11.0758	12.0358	12.1855	NM_011857.3	Tenm3	mRNA	chr8:48227682-48674690	-	mmu:23965	Odz3 protein
Pyurf	0.262247	0.00751922	0.132447	853.818	824.698	821.025	682.217	654.489	747.491	up	860	835	824	754	611	718	8.14931	7.90013	8.01242	6.40505	6.20125	7.15976	NM_025574.3	Pyurf	mRNA	chr6:57686576-57692078	-	mmu:66459	Protein preY, mitochondrial
Med20	0.262019	0.0477285	0.329212	486.478	538.276	439.408	411.683	375.983	433.087	up	490	545	441	455	351	416	9.9495	11.1915	9.39291	8.43762	7.96707	9.00753	NM_020048.3	Med20	mRNA	chr17:47611582-47624418	+	mmu:56771	Mediator of RNA polymerase II transcription subunit 20
Idua	0.261803	0.0416037	0.309635	434.851	421.732	383.61	365.538	320.282	347.719	up	438	427	385	404	299	334	4.62359	4.61759	4.28281	3.81114	3.49142	3.81355	NM_172997.1	Idua	mRNA	chr5:108660331-108684552	+	mmu:15932	Alpha-L-iduronidase
Ctps2	0.261357	0.0335782	0.282699	1074.22	910.625	912.692	739.219	773.39	905.734	up	1082	922	916	817	722	870	10.9003	9.29561	9.44558	7.39559	7.79586	9.23184	NM_018737.5	Ctps2	mRNA	chrx:162901605-163032325	+	mmu:55936	CTP synthase 2
Dip2a	0.258792	0.0140619	0.183125	2936.74	2404.96	2373.4	2025.84	2219.48	2203.95	up	2958	2435	2382	2239	2072	2117	15.2524	12.5653	12.5719	10.3736	11.451	11.4978	NM_001081419.2	Dip2a	mRNA	chr10:76263051-76345260	-	mmu:64451	Disco-interacting protein 2 homolog A
Srek1	0.258749	0.0004908	0.0204559	1848.62	1848.9	1904.1	1565.3	1488.94	1627.2	up	1862	1872	1911	1730	1390	1563	9.93625	9.9973	10.4381	8.2952	7.95008	8.78533	NM_172592.2	Srek1	mRNA	chr13:103739348-103764582	-	mmu:218543	Sfrs12 protein
Dhcr7	0.258703	0.0102173	0.152873	950.121	899.76	860.88	810.698	708.048	745.409	up	957	911	864	896	661	716	11.4836	10.9401	10.6121	9.66082	8.50127	9.04977	NM_007856.2	Dhcr7	mRNA	chr7:143823167-143848409	+	mmu:13360	7-dehydrocholesterol reductase
Mpped1	0.258636	0.027516	0.258897	8551.09	7530.92	6468.56	6517.25	6722.71	5609.31	up	8613	7625	6492	7203	6276	5388	88.684	78.5623	68.413	66.6334	69.2528	58.4284	NM_172610.3	Mpped1	mRNA	chr15:83791939-83856314	+	mmu:223726	Metallophosphoesterase domain-containing protein 1
Tmbim1	0.257358	0.00851886	0.140114	1216.19	1126.92	1235.52	912.036	1060.47	1023.38	up	1225	1141	1240	1008	990	983	3.75799	3.50299	3.89683	2.77855	3.26829	3.17636	NM_027154.5	Tmbim1	mRNA	chr1:74288253-74304361	-	mmu:69660	Protein lifeguard 3
Gm1043	0.256291	0.0253728	0.249785	692.982	630.129	658.613	517.544	531.304	611.11	up	698	638	661	572	496	587	6.04553	5.6408	5.48033	4.75558	4.74525	5.18196	XP_006544017.1	Gm1043	mRNA	chr5:37085370-37229342	+	mmu:381634	Protein Gm1043
Mettl16	0.25604	0.0373307	0.295303	951.114	1156.55	1171.75	883.987	848.373	1014.01	up	958	1171	1176	977	792	974	2.57154	3.14571	3.23114	2.35646	2.27859	2.75387	NM_026197.3	Mettl16	mRNA	chr11:74770830-74817894	+	mmu:67493	Methyltransferase-like protein 16
Mfge8	0.255928	0.040626	0.306303	5754.34	4378.31	4556.49	4516.75	4124.03	3659.37	up	5796	4433	4573	4992	3850	3515	92.1331	70.5211	74.4061	71.3017	65.5937	58.8531	NM_008594.2	Mfge8	mRNA	chr7:79133768-79149053	-	mmu:17304	Lactadherin
Twnk	0.255315	0.0381022	0.297019	428.895	469.14	476.274	386.348	355.631	409.142	up	432	475	478	427	332	393	4.19332	4.63268	4.73825	3.72436	3.45643	4.02924
Klc4	0.255103	0.0232658	0.237688	737.659	659.758	759.249	557.355	612.714	638.178	up	743	668	762	616	572	613	10.8087	9.72512	11.3464	8.05199	8.91855	9.39293	NM_029091.2	Klc4	mRNA	chr17:46630631-46645144	-	mmu:74764	Klc4 protein
Kctd15	0.254278	0.0291985	0.266568	564.91	505.683	485.242	432.493	428.471	443.497	up	569	512	487	478	400	426	7.75009	6.97909	6.78959	5.85007	5.83941	6.11168	NM_146188.1	Kctd15	mRNA	chr7:34639015-34652837	-	mmu:233107	BTB/POZ domain-containing protein KCTD15
Kcna6	0.254274	0.0100833	0.151697	3017.15	2774.34	2450.12	2327.14	2168.06	2414.25	up	3039	2809	2459	2572	2024	2319	17.5956	16.2711	14.5743	13.3764	12.5561	14.138	NM_013568.6	Kcna6	mRNA	chr6:126708332-126740674	-	mmu:16494	Potassium voltage-gated channel subfamily A member 6
Dhx37	0.253381	0.0177609	0.20765	502.363	527.412	528.086	446.97	428.471	431.005	up	506	534	530	494	400	414	3.59079	3.79951	3.84978	3.14996	3.04238	3.09454	NM_203319.1	Dhx37	mRNA	chr5:125413858-125434121	-	mmu:208144	MKIAA1517 protein
Prkacb	0.253216	0.0369459	0.293772	14457.3	12208.5	10523.9	9751.9	10020.9	11431	up	14562	12361	10562	10778	9355	10980	113.156	96.1268	84.0085	75.2546	77.9139	89.8702	NM_011100.4	Prkacb	mRNA	chr3:146729865-146770261	-	mmu:18749	cAMP-dependent protein kinase catalytic subunit beta transcript variant 5
Kmt2a	0.252472	0.00262897	0.0679378	4262.14	4905.72	4157.93	3766.67	3659.14	3760.36	up	4293	4967	4173	4163	3416	3612	8.81289	10.201	8.76035	7.67364	7.50905	7.80508	NM_001081049.1	Kmt2a	mRNA	chr9:44803355-44881296	-	mmu:214162	Histone-lysine N-methyltransferase 2A
Grn	0.252263	0.00728188	0.130474	1947.9	1699.77	1877.2	1669.35	1488.94	1478.32	up	1962	1721	1884	1845	1390	1420	28.3224	24.8625	27.8376	23.9312	21.506	21.5911	NM_008175.4	Grn	mRNA	chr11:102430315-102436809	+	mmu:14824	Granulins
Pag1	0.250877	0.0304659	0.270738	986.855	882.97	1116.95	826.985	800.17	882.831	up	994	894	1121	914	747	848	4.0669	3.66057	4.69464	3.36017	3.27576	3.65451	NM_053182.5	Pag1	mRNA	chr3:9687479-9833679	-	mmu:94212	Pag1 protein
4930402H24Rik	0.250561	0.00334834	0.0776011	3701.2	3170.4	3335.91	2738.82	2846.12	2996.21	up	3728	3210	3348	3027	2657	2878	19.0096	16.3721	17.465	13.8616	14.5134	15.4494	NM_029432.1	4930402H24Rik	mRNA	chr2:130805676-130840145	-	mmu:228602	Protein 4930402H24Rik
Nav1	0.250391	0.0258236	0.252386	2543.58	3274.1	2603.56	2476.43	2286.96	2315.35	up	2562	3315	2613	2737	2135	2224	6.59768	8.54338	6.88766	6.33322	5.89283	6.03258	NM_173437.2	Nav1	mRNA	chr1:135434580-135585355	-	mmu:215690	Putative uncharacterized protein
Mrpl42	0.250219	0.00988894	0.150578	720.781	693.339	711.422	577.261	625.568	585.083	up	726	702	714	638	584	562	36.8221	35.6323	37.0673	29.0758	31.7467	30.0237	NM_026065.3	Mrpl42	mRNA	chr10:95480806-95501927	-	mmu:67270	39S ribosomal protein L42, mitochondrial
Prex2	0.249895	0.00195488	0.0563892	3400.38	2978.79	2986.18	2575.05	2679.01	2622.46	up	3425	3016	2997	2846	2501	2519	10.4671	9.22426	9.37504	7.81518	8.19208	8.10869	NM_029525.1	Prex2	mRNA	chr1:10993465-11303681	+	mmu:109294	Phosphatidylinositol 3,4,5-trisphosphate-dependent Rac exchanger 2 protein
Ugp2	0.249669	0.018855	0.213574	2646.84	2155.08	2090.42	1925.41	1964.54	1907.25	up	2666	2182	2098	2128	1834	1832	33.5649	27.5051	27.0366	24.0846	24.7479	24.3077	NM_139297.6	Ugp2	mRNA	chr11:21321673-21371201	-	mmu:216558	Putative uncharacterized protein
Dlc1	0.249619	0.00678904	0.124605	2142.49	2008.91	1782.54	1621.4	1683.89	1686.54	up	2158	2034	1789	1792	1572	1620	11.68	11.0174	9.91112	8.71502	9.11925	9.23557	NM_178735.3	Dlc1	mRNA	chr8:36567751-36613943	-	mmu:50768	A730069N07Rik/deleted in liver cancer 1 fusion protein
Syt4	0.249574	0.00782204	0.133675	5736.47	5696.84	5166.28	4361.12	4401.47	5201.2	up	5778	5768	5185	4820	4109	4996	50.032	49.9839	45.9557	37.5021	38.1347	45.5669	NM_009308.3	Syt4	mRNA	chr18:31437808-31447415	-	mmu:20983	Synaptotagmin-4
Usp13	0.249377	0.0285716	0.2638	929.272	836.55	786.151	732.886	652.347	761.025	up	936	847	789	810	609	731	4.17112	3.77742	3.59894	3.2434	2.90876	3.43124	NM_001013024.2	Usp13	mRNA	chr3:32817546-32938071	+	mmu:72607	Ubiquitin carboxyl-terminal hydrolase 13
Mtss1l	0.248795	0.0052644	0.106036	7182.99	6205.48	6367.92	5970.76	5480.14	5174.14	up	7235	6283	6391	6599	5116	4970	51.8107	45.0279	46.853	42.4616	39.2668	37.4881	NM_198625.1	Mtss1l	mRNA	chr8:110721476-110741400	+	mmu:244654	MTSS1-like protein
Fam131b	0.248752	0.035489	0.289798	6881.18	5472.64	5020.81	5051.48	4902.78	4668.17	up	6931	5541	5039	5583	4577	4484	57.0637	45.6417	42.4525	41.29	40.377	38.8742	NM_029528.5	Fam131b	mRNA	chr6:42315312-42324640	-	mmu:76156	Fam131b protein
Tnrc6b	0.248437	0.00752855	0.132447	2899.01	3572.37	3130.65	2733.39	2681.16	2668.27	up	2920	3617	3142	3021	2503	2563	5.6909	7.05473	6.26793	5.29038	5.22845	5.26142	NM_177124.4	Tnrc6b	mRNA	chr15:80711313-80941085	+	mmu:213988	Tnrc6b protein
Ino80d	0.248375	0.0102321	0.152916	1073.23	1259.27	1138.87	940.989	1001.55	980.691	up	1081	1275	1143	1040	935	942	2.67021	3.15183	2.88992	2.30829	2.4754	2.4509	NM_001114609.1	Ino80d	mRNA	chr1:63047801-63114667	-	mmu:227195	INO80 complex subunit D
Foxn3	0.248154	0.017052	0.201655	1724.51	1499.27	1389.96	1288.43	1251.14	1345.07	up	1737	1518	1395	1424	1168	1292	7.61506	6.66008	6.25991	5.60947	5.48821	5.96613	NM_183186.2	Foxn3	mRNA	chr12:99190078-99393797	-	mmu:71375	Forkhead box protein N3
Tia1	0.248091	0.0127526	0.173368	1703.66	1389.64	1485.62	1302	1275.77	1277.4	up	1716	1407	1491	1439	1191	1227	15.2786	12.5947	13.3606	11.4845	11.6853	11.6586	NM_011585.4	Tia1	mRNA	chr6:86404314-86430771	+	mmu:21841	Nucleolysin TIA-1
C1qc	0.247969	0.0168288	0.20104	1797.98	1664.21	1949.93	1634.97	1552.14	1369.01	up	1811	1685	1957	1807	1449	1315	50.851	47.3494	56.246	45.5908	43.6077	38.8922	NM_007574.2	C1qc	mRNA	chr4:136889804-136893065	-	mmu:12262	Complement C1q subcomponent subunit C
Mtus1	0.247254	0.0260482	0.253583	1335.33	1172.36	1264.42	1017.9	968.344	1192.03	up	1345	1187	1269	1125	904	1145	6.93841	6.12805	6.70069	5.21469	4.99828	6.227	NM_001286413.1	Mtus1	mRNA	chr8:40991052-41041866	-	mmu:102103	Microtubule-associated tumor suppressor 1 homolog
Atf4	0.24652	0.0191752	0.215739	4276.04	3926.95	3366.8	3457.23	3256.38	3037.85	up	4307	3976	3379	3821	3040	2918	84.3593	77.918	67.7276	67.2314	63.8036	60.1865	NM_009716.3	Atf4	mRNA	chr15:80255184-80257541	+	mmu:11911	Cyclic AMP-dependent transcription factor ATF-4
Vps13a	0.246296	0.00219102	0.0609595	1927.05	2015.82	1850.29	1534.54	1672.11	1679.25	up	1941	2041	1857	1696	1561	1613	6.04955	6.36611	5.92419	4.74965	5.21452	5.29527	NM_173028.4	Vps13a	mRNA	chr19:16615686-16780927	-	mmu:271564	Putative uncharacterized protein Vps13a 5' variant II
Gipc1	0.246014	0.00594163	0.114118	1665.94	1508.16	1421.85	1288.43	1297.2	1289.89	up	1678	1527	1427	1424	1211	1239	37.2412	33.916	32.4172	28.3975	28.8065	28.9641	NM_018771.3	Gipc1	mRNA	chr8:83652677-83664694	+	mmu:67903	PDZ domain-containing protein GIPC1
Ddit3	0.245962	0.0209464	0.225464	784.321	684.45	707.436	626.12	628.781	579.878	up	790	693	710	692	587	557	31.9572	28.2215	29.4862	24.9294	26.1973	23.7065	NM_007837.4	Ddit3	mRNA	chr10:127290774-127296288	+	mmu:13198	DNA damage-inducible transcript 3 protein
Aaed1	0.245798	0.034433	0.286079	489.456	455.312	484.245	383.634	394.193	427.881	up	493	461	486	424	368	411	5.53073	5.17572	5.58074	4.27405	4.42484	4.86843	NM_025370.2	Aaed1	mRNA	chr13:64289818-64312710	-	mmu:66129	Putative uncharacterized protein
Pld2	0.245223	0.0472223	0.327883	636.392	636.055	523.104	497.638	491.67	525.742	up	641	644	525	550	459	505	5.91755	5.94982	4.96093	4.56231	4.54162	4.91057	NM_008876.3	Pld2	mRNA	chr11:70540356-70546398	+	mmu:18806	Phospholipase D2
Sox4	0.244946	0.0246507	0.245764	1002.74	906.674	833.978	724.742	800.17	791.216	up	1010	918	837	801	747	760	7.11507	6.47194	6.03536	5.07024	5.64017	5.63933	NM_009238.2	Sox4	mRNA	chr13:28948919-28953713	-	mmu:20677	Transcription factor SOX-4
Lnpk	0.244743	0.00431241	0.0930769	1436.6	1349.15	1428.82	1131.9	1161.16	1264.9	up	1447	1366	1434	1251	1084	1215	14.7179	13.9047	14.9296	11.4333	11.8174	13.017
Slc22a23	0.244344	0.0427952	0.313179	2224.89	1853.84	1629.1	1602.4	1644.26	1572.02	up	2241	1877	1635	1771	1535	1510	12.1099	10.1507	9.04346	8.60882	8.89036	8.60038	NM_001033167.3	Slc22a23	mRNA	chr13:34179158-34345182	-	mmu:73102	Solute carrier family 22 member 23
Map3k5	0.244179	0.00675215	0.124175	1262.86	1109.14	1184.71	969.943	1018.69	1015.05	up	1272	1123	1189	1072	951	975	7.88383	6.96568	7.54314	5.97012	6.31749	6.36518	NM_008580.4	Map3k5	mRNA	chr10:19934472-20142753	+	mmu:26408	Mitogen-activated protein kinase kinase kinase 5
Ivns1abp	0.24412	0.00164299	0.0507697	4418.01	3868.67	3912.82	3374.89	3437.41	3488.64	up	4450	3917	3927	3730	3209	3351	42.813	37.7141	38.672	32.245	33.0902	33.9583	NM_054102.2	Ivns1abp	mRNA	chr1:151344477-151364422	+	mmu:117198	Influenza virus NS1A-binding protein homolog
Creb1	0.244105	0.00163099	0.0505777	1885.35	1971.37	1764.61	1596.06	1585.34	1564.73	up	1899	1996	1771	1764	1480	1503	7.67337	8.06728	7.32101	6.40131	6.40631	6.39363	NM_133828.2	Creb1	mRNA	chr1:64532809-64601257	+	mmu:12912	Cyclic AMP-responsive element-binding protein 1
Dpysl2	0.243955	0.00516347	0.104857	5852.62	5108.19	4852.42	4388.27	4387.54	4577.6	up	5895	5172	4870	4850	4096	4397	44.0547	38.6887	37.2526	32.5678	32.8082	34.6115	NM_009955.3	Dpysl2	mRNA	chr14:66802864-66868688	-	mmu:12934	Dihydropyrimidinase-related protein 2
Sema4d	0.243883	0.00308765	0.0747386	2018.39	1797.55	1802.47	1542.68	1603.55	1599.09	up	2033	1820	1809	1705	1497	1536	15.3219	13.7271	13.9551	11.5461	12.0923	12.1933	NM_013660.4	Sema4d	mRNA	chr13:51701246-51793673	-	mmu:20354	Semaphorin-4D
Trank1	0.243139	0.0408983	0.306995	8674.19	7191.17	6363.94	6718.12	6248.18	5814.4	up	8737	7281	6387	7425	5833	5585	28.0539	23.3968	20.9917	21.4223	20.0741	18.8891	NM_001164659.1	Trank1	mRNA	chr9:111311739-111395775	+	mmu:320429	TPR and ankyrin repeat-containing protein 1
Zdhhc18	0.243092	0.00533518	0.106739	1072.24	1014.33	1117.95	925.607	885.864	895.323	up	1080	1027	1122	1023	827	860	7.96535	7.58029	8.47021	6.77945	6.53733	6.68091	NM_001017968.2	Zdhhc18	mRNA	chr4:133605299-133633469	-	mmu:503610	Palmitoyltransferase ZDHHC18
Pou3f3	0.242926	0.0430629	0.31375	5519.04	4884.98	4204.76	4534.84	4135.82	3672.91	up	5559	4946	4220	5012	3861	3528	25.3445	22.5671	19.6933	20.5322	18.8669	16.9423	NM_008900.2	Pou3f3	mRNA	chr1:42695768-42703176	+	mmu:18993	POU domain, class 3, transcription factor 3
Zfp598	0.242915	0.0147552	0.187533	1154.64	990.625	1033.26	876.748	940.494	869.297	up	1163	1003	1037	969	878	835	11.9552	10.3184	10.9113	8.95036	9.67359	9.04111	NM_183149.1	Zfp598	mRNA	chr17:24669752-24682015	+	mmu:213753	Zinc finger protein 598
Tmem119	0.242427	0.0296191	0.268345	940.193	798.031	984.433	778.126	779.817	743.327	up	947	808	988	860	728	714	14.2679	12.1831	15.2366	11.6425	11.7559	11.3309	NM_146162.2	Tmem119	mRNA	chr5:113793729-113800516	-	mmu:231633	Transmembrane protein 119
Ehbp1l1	0.241876	0.0390571	0.300159	658.234	640.005	549.01	519.354	504.525	538.235	up	663	648	551	574	471	517	3.4971	3.42062	2.97486	2.72048	2.66275	2.87238	NM_053252.3	Ehbp1l1	mRNA	chr19:5707376-5726317	-	mmu:114601	EH domain-binding protein 1-like protein 1
Rad21	0.241584	0.0299382	0.269101	5568.68	4334.85	4282.48	3895.15	4049.05	4054.98	up	5609	4389	4298	4305	3780	3895	47.8934	37.5136	37.5644	33.0295	34.5936	35.0311	NM_009009.4	Rad21	mRNA	chr15:51962240-51991747	-	mmu:19357	RAD21 homolog (S. pombe)
Lmtk2	0.241462	0.0358334	0.290354	5628.25	5129.92	4103.13	4155.73	4202.23	4213.23	up	5669	5194	4118	4593	3923	4047	23.6003	21.6395	17.5476	17.1809	17.5043	17.746	NM_001081109.1	Lmtk2	mRNA	chr5:144100436-144188204	+	mmu:231876	Serine/threonine-protein kinase LMTK2
Arhgap35	0.240322	1.21e-05	0.00125525	7370.63	7605	7241.76	6174.34	6279.24	6355.76	up	7424	7700	7268	6824	5862	6105	27.4161	28.4572	27.4728	22.6436	23.2021	23.7471	NM_172739.4	Arhgap35	mRNA	chr7:16493719-16614993	-	mmu:232906	Rho GTPase-activating protein 35
Plxnb3	0.239519	0.035687	0.29022	726.738	628.153	715.407	574.546	627.71	551.769	up	732	636	718	635	586	530	4.10053	3.5655	4.11693	3.19625	3.51836	3.12724	NM_019587.2	Plxnb3	mRNA	chrx:73757099-73772514	+	mmu:140571	Plexin B3
Cpsf6	0.239303	0.0145246	0.186539	3150.19	2789.16	2500.94	2359.71	2399.44	2391.35	up	3173	2824	2510	2608	2240	2297	16.4236	14.6284	13.2982	12.1296	12.4269	12.5232	NM_001013391.2	Cpsf6	mRNA	chr10:117344673-117376970	-	mmu:432508	Cleavage and polyadenylation-specificity factor subunit 6
Ubxn2b	0.239185	0.00756271	0.132635	1793.02	1977.3	2059.54	1572.54	1620.69	1746.92	up	1806	2002	2067	1738	1513	1678	9.18471	10.1893	10.7599	7.9421	8.24709	8.98868	NM_026534.2	Ubxn2b	mRNA	chr4:6191098-6221688	+	mmu:68053	UBX domain-containing protein 2B
Dgki	0.23859	0.0406415	0.306303	1180.45	1316.55	1039.23	1006.13	1063.68	927.597	up	1189	1333	1043	1112	993	891	8.73873	9.80462	7.84641	7.3436	7.82222	6.89764	NM_001081206.1	Dgki	mRNA	chr6:36846981-37300184	-	mmu:320127	Diacylglycerol kinase
Trove2	0.238435	0.00265092	0.0680703	2175.25	2233.1	2010.71	1739.92	1879.92	1822.92	up	2191	2261	2018	1923	1755	1751	8.46987	8.7472	7.98501	6.67962	7.27153	7.12979	NM_013835.2	Trove2	mRNA	chr1:143750790-143777068	-	mmu:20822	60 kDa SS-A/Ro ribonucleoprotein
C530008M17Rik	0.237897	0.0493683	0.334664	3023.11	3482.5	4002.5	2764.16	2841.83	3305.41	up	3045	3526	4017	3055	2653	3175	14.8616	17.2224	20.0678	13.3976	13.8833	16.3222	NM_001163793.1	C530008M17Rik	mRNA	chr5:76840599-76873545	+	mmu:320827	RIKEN cDNA C530008M17 gene
Ephb2	0.237724	0.00938113	0.146065	930.264	928.403	921.66	740.124	788.387	830.777	up	937	940	925	818	736	798	2.90322	2.91476	2.93361	2.27736	2.44417	2.60435	NM_010142.3	Ephb2	mRNA	chr4:136654646-136835843	-	mmu:13844	Receptor protein-tyrosine kinase
Ncoa3	0.237724	0.0108879	0.158444	1339.3	1333.34	1201.65	1105.66	1153.66	1026.5	up	1349	1350	1206	1222	1077	986	6.10004	6.09576	5.57815	4.98945	5.25446	4.68192	NM_008679.3	Ncoa3	mRNA	chr2:165992636-166071470	+	mmu:17979	Nuclear receptor coactivator 3
Trappc2l	0.23722	0.0347514	0.28735	1120.88	971.86	1226.56	910.226	922.284	983.815	up	1129	984	1231	1006	861	945	22.9876	20.0507	25.6554	18.405	18.8332	20.2669	NM_021502.2	Trappc2l	mRNA	chr8:122611646-122616660	+	mmu:59005	Trafficking protein particle complex subunit 2-like protein
Fam208a	0.237134	0.0295461	0.268167	1192.37	1052.85	1258.44	986.229	916.928	1069.18	up	1201	1066	1263	1090	856	1027	5.58532	4.84582	5.98577	4.51478	4.21668	4.92679	NM_028945.1	Fam208a	mRNA	chr14:27428834-27483555	+	mmu:218850	Protein FAM208A
Dst	0.237104	0.00165083	0.0507697	11568.2	11903.3	10424.2	9462.37	9275.33	10021.4	up	11652	12052	10462	10458	8659	9626	16.9076	17.5015	15.5388	13.6354	13.4668	14.7124	NM_134448.3	Dst	mRNA	chr1:34006126-34137136	+	mmu:13518	Dystonin
Hook3	0.236893	0.00232662	0.0635445	2923.83	2657.8	2809.82	2257.47	2363.02	2501.7	up	2945	2691	2820	2495	2206	2403	7.75264	7.08703	7.59602	5.89964	6.22209	6.66081	NM_207659.3	Hook3	mRNA	chr8:26021421-26119224	-	mmu:320191	Protein Hook homolog 3
Nrsn1	0.236869	0.0176683	0.206909	12509.4	10615.4	9642.06	9223.5	9372.8	9209.34	up	12600	10748	9677	10194	8750	8846	191.546	163.517	150.579	139.247	142.569	141.646	NM_009513.2	Nrsn1	mRNA	chr13:25252192-25262685	-	mmu:22360	Neurensin-1
Cdh11	0.236612	0.00705258	0.127866	2343.04	2801.01	2527.84	2195.94	2187.34	2127.95	up	2360	2836	2537	2427	2042	2044	14.1169	16.9773	15.5335	13.0448	13.0918	12.8785	NM_009866.4	Cdh11	mRNA	chr8:102632095-102785642	-	mmu:12552	Cadherin-11
Smg1	0.236211	0.000123339	0.00798079	4185.69	4340.78	4132.03	3530.52	3522.03	3694.77	up	4216	4395	4147	3902	3288	3549	9.15422	9.55022	9.21668	7.61283	7.66116	8.11676	NM_177180.2	Smg1	mRNA	chr7:118131308-118243637	-	mmu:233789	Serine/threonine-protein kinase SMG1
Clcn6	0.235238	0.00506032	0.103608	3670.42	3258.3	3438.54	2747.87	2930.74	3130.51	up	3697	3299	3451	3037	2736	3007	24.0248	21.4679	22.9549	17.7393	19.0564	20.5826	NM_011929.2	Clcn6	mRNA	chr4:148004259-148038821	-	mmu:26372	Chloride channel protein
Slc16a7	0.235143	0.0494722	0.334664	1391.92	1418.28	1118.95	1200.67	1081.89	1054.61	up	1402	1436	1123	1327	1010	1013	4.31273	4.42072	3.53594	3.66787	3.32997	3.28224	NM_011391.1	Slc16a7	mRNA	chr10:125227485-125389465	-	mmu:20503	Slc16a7 protein
Fbxl19	0.234794	0.00790371	0.134453	2301.34	2141.25	2000.75	1839.45	1918.48	1717.77	up	2318	2168	2008	2033	1791	1650	21.505	20.1289	19.0682	16.9473	17.8088	16.1238	NM_172748.2	Fbxl19	mRNA	chr7:127746775-127768928	+	mmu:233902	F-box/LRR-repeat protein 19
Uhrf1bp1	0.233511	0.0327426	0.2801	939.2	887.908	775.191	712.98	732.685	768.312	up	946	899	778	788	684	738	3.70105	3.51988	3.11555	2.77012	2.86817	3.04534	NM_001080769.1	Uhrf1bp1	mRNA	chr17:27856441-27900041	+	mmu:224648	Protein Uhrf1bp1
Dpysl3	0.233381	0.0415038	0.309356	1576.58	1650.38	1700.84	1332.77	1241.49	1617.83	up	1588	1671	1707	1473	1159	1554	9.78136	10.3005	10.7622	8.15248	7.6515	10.0822	NM_009468.5	Dpysl3	mRNA	chr18:43320979-43438286	-	mmu:22240	Dihydropyrimidinase-related protein 3
Mid1ip1	0.233015	0.0151585	0.18961	3753.82	3166.45	3062.9	2921.59	2820.41	2751.56	up	3781	3206	3074	3229	2633	2643	63.1643	53.5998	52.5641	48.4698	47.1444	46.5071	NM_026524.4	Mid1ip1	mRNA	chrx:10717390-10719690	+	mmu:68041	Mid1-interacting protein 1
Prkdc	0.232575	0.0372913	0.295303	654.263	790.13	711.422	592.642	620.212	622.562	up	659	800	714	655	579	598	1.76013	2.13837	1.95199	1.57195	1.65749	1.68235	NM_011159.2	Prkdc	mRNA	chr16:15637889-15842235	+	mmu:19090	DNA-dependent protein kinase catalytic subunit
Dopey2	0.23239	0.00167847	0.051302	2706.4	2739.78	2477.02	2195.04	2293.39	2257.05	up	2726	2774	2486	2426	2141	2168	12.5452	12.7759	11.7104	10.0318	10.5604	10.5091	NM_027293.1	Dopey2	mRNA	chr16:93730099-93810590	+	mmu:70028	Protein dopey-2
Ttbk2	0.232302	0.0141321	0.183878	3589.01	3268.17	3059.91	2668.25	2705.79	3069.09	up	3615	3309	3071	2949	2526	2948	10.9497	10.0305	9.52124	8.02614	8.20051	9.40541	NM_080788.3	Ttbk2	mRNA	chr2:120732816-120850418	-	mmu:140810	Tau-tubulin kinase 2
Pianp	0.232016	0.000711401	0.0268081	5250.98	4956.09	5430.32	4626.23	4351.12	4335.03	up	5289	5018	5450	5113	4062	4164	74.607	70.7986	78.6892	64.7699	61.3781	61.8488	NM_175696.4	Pianp	mRNA	chr6:124996694-125003096	+	mmu:319352	PILR alpha-associated neural protein
Prune2	0.231978	0.00685865	0.125573	2613.08	2327.92	2484.99	1969.74	2114.5	2240.39	up	2632	2357	2494	2177	1974	2152	7.10568	6.36815	6.89186	5.281	5.7119	6.11953	NM_181348.4	Prune2	mRNA	chr19:17136766-17221584	+	mmu:353211	Neuronal protein
Smc2	0.231456	0.0464324	0.325399	419.959	462.226	432.433	368.252	372.77	378.951	up	423	468	434	407	348	364	2.64406	2.9276	2.77678	2.28593	2.33144	2.39656	NM_008017.4	Smc2	mRNA	chr4:52439243-52488260	+	mmu:14211	Structural maintenance of chromosomes protein 2
Ssh1	0.231282	0.0103172	0.153419	841.904	921.489	878.815	754.601	743.397	752.696	up	848	933	882	834	694	723	3.39552	3.73874	3.61492	3.00064	2.9784	3.04933	NM_198109.4	Ssh1	mRNA	chr5:113937094-113993894	-	mmu:231637	Protein phosphatase Slingshot homolog 1
Ccni	0.230871	0.0152222	0.190006	7933.56	6703.26	6421.73	6001.52	6217.11	5725.91	up	7991	6787	6445	6633	5804	5500	96.2652	81.836	79.4838	71.7987	74.9394	69.7891	NM_017367.3	Ccni	mRNA	chr5:93181933-93206495	-	mmu:12453	Cyclin-I
Khdc4	0.230822	0.0391966	0.300743	1298.6	1292.85	1049.2	987.134	1059.39	1056.69	up	1308	1309	1053	1091	989	1015	14.8328	14.8442	12.2133	11.1083	12.0114	12.1145
Fat3	0.230527	0.0114922	0.163862	1804.93	2024.71	1715.78	1544.49	1636.76	1545.99	up	1818	2050	1722	1707	1528	1485	3.27346	3.69404	3.17371	2.76176	2.94884	2.81641	NM_001080814.1	Fat3	mRNA	chr9:15910205-16378231	-	mmu:270120	Protocadherin Fat 3
Csmd1	0.229698	0.0211686	0.226128	1939.95	2001.99	1664.97	1636.78	1649.61	1494.98	up	1954	2027	1671	1809	1540	1436	4.65408	4.83167	4.07385	3.87156	3.93137	3.60263	NM_053171.2	Csmd1	mRNA	chr8:15892537-17535281	-	mmu:94109	MKIAA1890 protein
Klhl28	0.229548	0.0301129	0.269174	903.459	890.871	824.014	707.551	708.048	818.284	up	910	902	827	782	661	786	4.75907	4.73134	4.42697	3.67473	3.70507	4.32972	NM_025707.3	Klhl28	mRNA	chr12:64938833-64965534	-	mmu:66689	Kelch-like protein 28
Plekhn1	0.229373	0.0278005	0.260814	1057.34	902.723	903.725	794.412	805.525	843.27	up	1065	914	907	878	752	810	11.2561	9.66763	9.81222	8.3382	8.51867	9.03966	NM_001008233.3	Plekhn1	mRNA	chr4:156229044-156234857	-	mmu:231002	Probable pleckstrin homology domain-containing family N member 1
Papss2	0.229014	0.028285	0.263304	767.443	702.228	761.241	663.216	652.347	587.166	up	773	711	764	733	609	564	7.18326	6.6122	7.26701	6.12046	6.0656	5.52049	NM_011864.3	Papss2	mRNA	chr19:32620005-32667187	+	mmu:23972	Bifunctional 3'-phosphoadenosine 5'-phosphosulfate synthase 2
Shisa5	0.228832	0.0089257	0.143305	1794.01	1650.38	1577.28	1490.2	1432.16	1361.72	up	1807	1671	1583	1647	1337	1308	31.9574	29.5749	28.6559	26.1725	25.343	24.3656	NM_026381.5	Shisa5	mRNA	chr9:109038565-109057777	+	mmu:66940	Putative uncharacterized protein
Rexo4	0.228754	0.00997835	0.151255	1235.06	1112.11	1159.8	952.751	1024.05	1017.13	up	1244	1126	1164	1053	956	977	18.4222	16.6876	17.6439	14.0249	15.1738	15.2395	NM_207234.2	Rexo4	mRNA	chr2:26953563-26964386	-	mmu:227656	RNA exonuclease 4
Pdrg1	0.228325	0.0340528	0.285082	966.998	875.069	802.093	719.314	776.604	762.066	up	974	886	805	795	725	732	25.845	23.528	21.8642	18.955	20.6191	20.4591	NM_178939.2	Pdrg1	mRNA	chr2:153008890-153015427	-	mmu:68559	p53 and DNA damage-regulated protein 1
Gga3	0.227861	0.0152541	0.190006	1746.36	1739.27	1571.31	1330.96	1441.8	1547.04	up	1759	1761	1577	1471	1346	1486	15.6148	15.6003	14.3067	11.716	12.8081	13.8645	NM_173048.3	Gga3	mRNA	chr11:115584255-115604051	-	mmu:260302	ADP-ribosylation factor-binding protein GGA3
Mapk8	0.227822	0.00867791	0.14179	2903.97	2716.07	2487.98	2370.57	2369.44	2183.13	up	2925	2750	2497	2620	2212	2097	17.1653	16.1507	14.9991	13.8154	13.9131	12.9623	NM_016700.4	Mapk8	mRNA	chr14:33382170-33410994	-	mmu:26419	Protein kinase JNK1
Btbd8	0.227427	0.0320318	0.277851	3997.06	3631.63	3095.78	2924.3	3222.1	3014.95	up	4026	3677	3107	3232	3008	2896	27.5193	25.0193	21.9122	19.9631	22.0353	20.897	NM_001255991.1	Btbd8	mRNA	chr5:107437997-107471639	+	mmu:100503185	BTB/POZ domain-containing protein 8
Dusp6	0.227286	0.0451058	0.32109	1559.71	1833.1	1579.28	1457.63	1540.35	1249.29	up	1571	1856	1585	1611	1438	1200	18.9795	22.4399	19.6001	17.4881	18.6201	15.2703	NM_026268.3	Dusp6	mRNA	chr10:99263231-99267489	+	mmu:67603	Dual specificity protein phosphatase 6
Kmt2d	0.226952	0.0243031	0.243912	2584.29	3007.43	2474.03	2469.19	2208.77	2212.28	up	2603	3045	2483	2729	2062	2125	4.43559	5.19276	4.33086	4.17848	3.76965	3.8141	NM_001033388.1	Kmt2d	mRNA	chr15:98831669-98871183	-	mmu:381022	Histone-lysine N-methyltransferase 2D
Arhgap33	0.226863	0.0429126	0.313269	3939.48	3144.72	3167.52	3146.88	2908.25	2703.67	up	3968	3184	3179	3478	2715	2597	30.4902	24.4848	25.0034	24.0136	22.36	21.0192	NM_178252.3	Arhgap33	mRNA	chr7:30523972-30534997	-	mmu:233071	Putative uncharacterized protein
Jam3	0.226632	0.0440714	0.317296	1145.7	932.353	1092.04	911.131	844.088	953.624	up	1154	944	1096	1007	788	916	20.0726	16.4325	19.5132	15.7386	14.6905	16.7822	NM_023277.4	Jam3	mRNA	chr9:27097384-27155393	-	mmu:83964	Junctional adhesion molecule C
Ubn2	0.22659	0.0187506	0.213574	1068.27	1184.21	1265.41	986.229	996.195	1024.42	up	1076	1199	1270	1090	930	984	2.4889	2.76783	2.99854	2.2654	2.29924	2.39077	NM_177185.4	Ubn2	mRNA	chr6:38434173-38502579	+	mmu:320538	Ubinuclein-2
Fam241b	0.226408	0.0221655	0.232431	1034.51	897.785	906.714	810.698	823.735	792.257	up	1042	909	910	896	769	761	19.916	17.3707	17.7861	15.3732	15.7383	15.3059
Srsf10	0.226325	0.00989048	0.150578	1939.95	1966.44	2117.33	1655.78	1632.47	1861.44	up	1954	1991	2125	1830	1524	1788	17.5823	17.9291	19.5718	14.7959	14.6978	16.9463	NM_010178.3	Srsf10	mRNA	chr4:135855747-135869908	+	mmu:14105	Serine/arginine-rich-splicing factor 10
Amt	0.226075	0.0389194	0.299978	719.788	646.919	613.776	549.212	567.724	576.755	up	725	655	616	607	530	554	11.7626	10.6351	10.2298	8.86354	9.21628	9.46742	NM_001013814.1	Amt	mRNA	chr9:108296870-108302302	+	mmu:434437	Aminomethyltransferase, mitochondrial
Flnb	0.225932	0.0131075	0.175214	2146.46	2023.72	1975.84	1615.06	1910.98	1731.31	up	2162	2049	1983	1785	1784	1663	8.02529	7.61169	7.53439	5.95362	7.09764	6.5021	NM_134080.1	Flnb	mRNA	chr14:7817957-7951588	+	mmu:286940	Putative uncharacterized protein
Castor2	0.225898	0.0296927	0.268515	6582.34	5463.75	5196.17	4875.05	4659.62	5208.49	up	6630	5532	5215	5388	4350	5003	30.3997	25.3847	24.4754	22.1984	21.3776	24.1625
Rreb1	0.225752	0.00737343	0.130868	1228.11	1237.54	1228.55	1104.76	988.697	1063.98	up	1237	1253	1233	1221	923	1022	4.95313	5.02106	5.05351	4.39302	3.96119	4.3104	NM_026830.2	Rreb1	mRNA	chr13:37826315-37952005	+	mmu:68750	Ras-responsive element-binding protein 1
Frs2	0.225724	0.00398968	0.0881104	2268.57	2069.15	2125.3	1851.21	1919.55	1756.29	up	2285	2095	2133	2046	1792	1687	12.0226	11.0314	11.4874	9.67286	10.1056	9.34938	NM_177798.3	Frs2	mRNA	chr10:117069427-117148510	-	mmu:327826	Putative uncharacterized protein
Nf1	0.225152	0.0041345	0.0906364	2345.02	2558.05	2326.57	1982.41	2159.49	2044.67	up	2362	2590	2335	2191	2016	1964	6.69514	7.34706	6.77464	5.58033	6.12469	5.86378	NM_010897.2	Nf1	mRNA	chr11:79339825-79581612	+	mmu:18015	Neurofibromin
Ptpn12	0.225072	0.0151586	0.18961	935.229	909.637	838.96	774.506	753.038	768.312	up	942	921	842	856	703	738	9.70116	9.49219	8.87574	7.92108	7.75965	8.00544	NM_011203.2	Ptpn12	mRNA	chr5:20986645-21055911	-	mmu:19248	Tyrosine-protein phosphatase non-receptor type 12
Tmem94	0.224816	0.0148121	0.187801	1901.23	1986.19	1670.94	1562.58	1641.04	1553.28	up	1915	2011	1677	1727	1532	1492	12.145	12.7823	10.8871	9.85907	10.4353	9.97488
Rassf2	0.224714	0.00553116	0.109108	2755.05	2386.19	2577.66	2151.61	2258.04	2196.67	up	2775	2416	2587	2378	2108	2110	11.3855	9.92018	10.8644	8.76674	9.26986	9.11858	NM_175445.4	Rassf2	mRNA	chr2:131992852-132030202	-	mmu:215653	Ras association domain-containing protein 2
Slain1	0.224533	0.005771	0.111851	1814.86	1641.49	1660.98	1509.2	1415.03	1454.38	up	1828	1662	1667	1668	1321	1397	21.5676	19.6241	20.1317	17.6831	16.7048	17.3611	NM_198014.2	Slain1	mRNA	chr14:103650228-103704907	+	mmu:105439	SLAIN motif-containing protein 1
Nin	0.224427	0.0265973	0.255719	1611.33	1873.6	1567.32	1491.11	1485.72	1347.15	up	1623	1897	1573	1648	1387	1294	5.5271	6.46517	5.48312	5.04282	5.06255	4.64162	NM_008697.4	Nin	mRNA	chr12:70018760-70111920	-	mmu:18080	Nin protein
Prkaa2	0.224117	0.0372469	0.295303	1225.13	1216.8	1001.37	965.419	985.483	997.349	up	1234	1232	1005	1067	920	958	5.23068	5.22622	4.36042	4.06392	4.17969	4.27725	NM_178143.2	Prkaa2	mRNA	chr4:105029874-105109890	-	mmu:108079	AMP-activated protein kinase alpha-2 variant B
Tank	0.223735	0.0284354	0.263563	892.538	818.772	780.173	728.362	672.699	731.875	up	899	829	783	805	628	703	11.2555	10.3871	10.0343	9.05604	8.4271	9.27078	NM_011529.2	Tank	mRNA	chr2:61593097-61654171	+	mmu:21353	TRAF family member-associated NF-kappa-B activator
Il6st	0.223512	0.00563008	0.109912	3122.39	3285.95	3626.86	2797.63	2857.9	2939.99	up	3145	3327	3640	3092	2668	2824	12.2419	12.9603	14.5027	10.8144	11.1308	11.5784	NM_010560.3	Il6st	mRNA	chr13:112475008-112506860	+	mmu:16195	Interleukin-6 signal transductor
Irf3	0.223071	0.0452144	0.321556	490.449	465.189	463.321	418.016	394.193	402.896	up	494	471	465	462	368	387	8.21606	7.83956	7.91607	6.90425	6.55992	6.7796	NM_016849.4	Irf3	mRNA	chr7:44997666-45002389	+	mmu:54131	Interferon regulatory factor 3 transcript variant a
Msl1	0.223048	0.000189677	0.0107761	6348.04	5992.15	5947.45	5298.49	5128.8	5239.72	up	6394	6067	5969	5856	4788	5033	49.3998	46.7367	47.0791	40.5418	39.3652	40.9171	NM_028722.2	Msl1	mRNA	chr11:98795516-98807859	+	mmu:74026	Male-specific lethal 1 homolog
Gpr89	0.222929	0.0484409	0.331667	562.924	576.795	643.667	536.545	501.311	489.305	up	567	584	646	593	468	470	8.62473	8.5799	8.75287	7.20839	6.85032	6.86369	NM_026229.4	Gpr89	mRNA	chr3:96868281-96905346	-	mmu:67549	Golgi pH regulator
Slf2	0.221669	0.0127748	0.173368	1569.64	1420.26	1366.05	1255.86	1204	1275.32	up	1581	1438	1371	1388	1124	1225	7.76229	7.06563	6.88994	6.1233	5.91478	6.33506
Kcna2	0.221631	0.0458559	0.323505	8327.7	7706.73	6171.63	6197.86	6431.35	6415.1	up	8388	7803	6194	6850	6004	6162	24.4637	22.775	18.4907	17.9511	18.768	18.9296	NM_008417.5	Kcna2	mRNA	chr3:107101567-107115005	+	mmu:16490	Potassium voltage-gated channel subfamily A member 2
Slc7a1	0.221262	0.0226516	0.235453	2046.18	2068.16	1719.77	1683.83	1612.12	1708.4	up	2061	2094	1726	1861	1505	1641	9.70222	9.86037	8.31272	7.86805	7.58985	8.13294	NM_007513.4	Slc7a1	mRNA	chr5:148327410-148399904	-	mmu:11987	High affinity cationic amino acid transporter 1
Bhlhe41	0.220729	0.0162271	0.196535	2025.34	1764.95	1714.79	1605.11	1532.85	1585.56	up	2040	1787	1721	1774	1431	1523	11.2358	9.84991	9.70229	8.77941	8.44748	8.83547	NM_024469.2	Bhlhe41	mRNA	chr6:145858243-145865558	-	mmu:79362	Class E basic helix-loop-helix protein 41
Bms1	0.220373	0.0480931	0.330654	1010.68	1011.37	873.833	897.559	824.807	762.066	up	1018	1024	877	992	770	732	7.91415	7.96693	6.97873	6.92957	6.41596	5.9941	NM_194339.1	Bms1	mRNA	chr6:118383381-118419474	-	mmu:213895	Putative uncharacterized protein
Nfat5	0.219624	0.040951	0.307236	2355.94	2951.13	2517.88	2420.33	2175.56	2122.75	up	2373	2988	2527	2675	2031	2039	5.99084	7.54927	6.53004	6.06809	5.49559	5.42205	NM_133957.3	Nfat5	mRNA	chr8:107293559-107379508	+	mmu:54446	Nuclear factor of-activated T-cells 5
Cad	0.219511	0.0424034	0.312311	520.233	555.066	553.992	461.447	489.528	448.703	up	524	562	556	510	457	431	2.48006	2.66196	2.69355	2.1689	2.31825	2.14864	NM_023525.2	Cad	mRNA	chr5:31054955-31078195	+	mmu:69719	CAD protein
Appl2	0.219363	0.0455726	0.323219	2345.02	1844.95	1937.98	1688.35	1847.78	1728.18	up	2362	1868	1945	1866	1725	1660	26.4192	20.921	22.2679	18.7538	20.6796	19.5571	NM_145220.2	Appl2	mRNA	chr10:83600033-83648738	-	mmu:216190	DCC-interacting protein 13-beta
Mical3	0.219244	0.0205493	0.22356	2673.64	2285.45	2289.7	1959.79	2187.34	2081.11	up	2693	2314	2298	2166	2042	1999	9.88339	8.49899	8.63257	7.14276	8.0323	7.7275	NM_153396.3	Mical3	mRNA	chr6:121007240-121081590	-	mmu:194401	Protein-methionine sulfoxide oxidase MICAL3
Soga3	0.219014	0.0132886	0.176395	2111.71	2453.35	2272.76	1911.84	1888.49	2074.86	up	2127	2484	2281	2113	1763	1993	18.49	21.7324	20.2735	16.4366	16.0957	18.2189	NM_026138.2	Soga3	mRNA	chr10:29143839-29199630	+	mmu:67412	Protein SOGA3
Csnk1e	0.218824	0.028494	0.263563	3585.04	3044.96	2861.63	2708.06	2818.27	2629.75	up	3611	3083	2872	2993	2631	2526	38.4297	32.8464	31.2856	28.6305	30.0106	28.3158	NM_013767.6	Csnk1e	mRNA	chr15:79417856-79441999	-	mmu:27373	Casein kinase I isoform epsilon
Epb41l2	0.218343	0.0340415	0.285082	2992.33	2407.92	2419.23	2216.75	2259.11	2245.6	up	3014	2438	2428	2450	2109	2157	23.2177	18.7951	19.1446	16.9582	17.4128	17.5018	NM_013511.3	Epb4.1l2	mRNA	chr10:25359856-25523513	+	mmu:13822	Erythrocyte protein band 4.1-like 2, isoform CRA_c
Bcl11a	0.21826	0.00717555	0.129151	3669.43	3496.32	3148.59	3016.59	2977.87	2871.28	up	3696	3540	3160	3334	2780	2758	20.8461	19.9816	18.2431	16.8965	16.8055	16.3849	NM_016707.3	Bcl11a	mRNA	chr11:24078117-24174123	+	mmu:14025	Putative uncharacterized protein
Lap3	0.217917	0.0245326	0.245243	1976.69	1681.99	1672.94	1487.49	1600.34	1497.06	up	1991	1703	1679	1644	1494	1438	29.6665	25.3947	25.6074	22.0107	23.8594	22.5689	NM_024434.6	Lap3	mRNA	chr5:45493374-45512691	+	mmu:66988	Cytosol aminopeptidase
Ctsd	0.216924	0.00112915	0.038906	7592.03	7005.49	6898	6301.91	5985.74	6205.84	up	7647	7093	6923	6965	5588	5961	230.148	218.723	214.735	188.946	186.52	185.343	NM_009983.2	Ctsd	mRNA	chr7:142375911-142388038	-	mmu:13033	Cathepsin D
Rex1bd	0.21688	0.011835	0.167139	1333.35	1264.21	1180.72	1094.8	1064.75	1091.05	up	1343	1280	1185	1210	994	1048	67.6083	64.4864	61.0608	54.7328	53.6321	55.5701
Gramd4	0.21684	0.0228273	0.236017	1243.99	1139.76	1078.09	1013.37	1020.83	944.254	up	1253	1154	1082	1120	953	907	9.86138	9.08922	8.71634	7.92032	8.03885	7.51883	NM_172611.4	Gramd4	mRNA	chr15:86058727-86137618	+	mmu:223752	GRAM domain-containing protein 4
Sfpq	0.216216	0.00264676	0.0680703	4384.26	4072.13	4326.32	3564.9	3553.1	3886.33	up	4416	4123	4342	3940	3317	3733	43.0499	40.2245	43.3265	34.5126	34.6579	38.3317	NM_023603.3	Sfpq	mRNA	chr4:127021324-127031236	+	mmu:71514	Putative uncharacterized protein
Plxdc2	0.215634	0.0452392	0.321579	1337.32	1137.79	1142.86	956.371	1093.67	1067.1	up	1347	1152	1147	1057	1021	1025	6.54963	5.60578	5.70864	4.61809	5.32095	5.24964	NM_026162.6	Plxdc2	mRNA	chr2:16356887-16751689	+	mmu:67448	Plexin domain-containing protein 2
Gucy1b1	0.215633	0.0192725	0.216197	5065.32	5047.94	4235.65	4192.83	4251.5	3912.36	up	5102	5111	4251	4634	3969	3758	53.472	53.6076	45.6034	43.6395	44.5842	41.4858
Stambpl1	0.21563	0.042449	0.312311	535.125	525.436	504.173	456.923	452.037	438.292	up	539	532	506	505	422	421	8.99549	8.8855	8.64384	7.57296	7.54853	7.40073	NM_029682.4	Stambpl1	mRNA	chr19:34217624-34240331	+	mmu:76630	AMSH-like protease
Fam208b	0.21559	0.0262277	0.254112	719.788	706.179	720.389	582.689	626.639	640.26	up	725	715	723	644	585	615	4.01475	3.70565	3.88548	3.25068	3.39986	3.44361	NM_134063.3	Fam208b	mRNA	chr13:3566035-3611108	-	mmu:105203	Putative uncharacterized protein
Srebf2	0.215465	0.0138324	0.180699	7930.58	7541.79	6531.33	6354.39	6475.27	6121.51	up	7988	7636	6555	7023	6045	5880	53.1468	50.844	44.6408	41.9856	43.1072	41.2072	NM_033218.1	Srebf2	mRNA	chr15:82147181-82205379	+	mmu:20788	Sterol regulatory element-binding protein 2
Rps6ka3	0.214495	0.0187889	0.213574	1281.72	1293.84	1131.9	1050.47	1056.18	1088.96	up	1291	1310	1136	1161	986	1046	6.01997	6.11327	5.42209	4.8645	4.92787	5.14737	NM_148945.2	Rps6ka3	mRNA	chrx:159210307-159364502	+	mmu:110651	Rps6ka3 protein
S100a16	0.214329	0.0399088	0.302967	1772.17	1441.99	1509.53	1400.63	1289.7	1380.46	up	1785	1460	1515	1548	1204	1326	53.5009	43.7935	46.4788	41.69	38.6779	41.8938	NM_026416.2	S100a16	mRNA	chr3:90538885-90542927	+	mmu:67860	Protein S100a16
Cep170	0.214104	0.00742258	0.131373	2423.45	2490.88	2404.29	2052.08	1984.89	2272.66	up	2441	2522	2413	2268	1853	2183	11.835	12.2371	11.9751	9.88056	9.6292	11.1484	NM_001099637.2	Cep170	mRNA	chr1:176733663-176793609	-	mmu:545389	Centrosomal protein of 170 kDa
Akap5	0.213981	0.00612991	0.115679	3037.01	3017.31	3021.05	2769.58	2653.31	2399.67	up	3059	3055	3032	3061	2477	2305	15.4524	15.444	15.6822	13.8937	13.4108	12.2643	NM_001101471.1	Akap5	mRNA	chr12:76324891-76334153	+	mmu:238276	A-kinase anchor protein 5
Myo5a	0.213732	0.0431381	0.313837	16172.9	14831.7	12143	12186.7	12592.8	12427.3	up	16290	15017	12187	13469	11756	11937	47.0227	43.393	36.0113	34.9349	36.3714	36.2943	NM_010864.2	Myo5a	mRNA	chr9:75071600-75218953	+	mmu:17918	Unconventional myosin-Va
Chd5	0.213721	0.0377521	0.295984	9797.06	8546.24	7431.07	7388.57	7396.48	7440.55	up	9868	8653	7458	8166	6905	7147	35.1392	30.8364	27.1835	26.1283	26.3537	26.8105	NM_029216.2	Chd5	mRNA	chr4:152338651-152390194	+	mmu:269610	Chromodomain-helicase-DNA-binding protein 5
Elovl6	0.213715	0.0437217	0.315768	2108.73	2165.94	2015.7	1679.3	1672.11	2073.82	up	2124	2193	2023	1856	1561	1992	12.0562	12.4575	11.7536	9.46613	9.49672	11.9097	NM_130450.2	Elovl6	mRNA	chr3:129532355-129634971	+	mmu:170439	Elongation of very long chain fatty acids protein 6
Fchsd2	0.213382	0.00815212	0.136177	1218.18	1209.89	1157.8	1057.71	999.409	1034.83	up	1227	1225	1162	1169	933	994	9.30761	9.29959	9.02236	7.96794	7.58559	7.94212	NM_199012.2	Fchsd2	mRNA	chr7:101108775-101284382	+	mmu:207278	Putative uncharacterized protein
Epb41l3	0.212877	0.0436097	0.315276	5593.5	4826.71	4445.89	3939.49	4293.28	4595.3	up	5634	4887	4462	4354	4008	4414	46.7249	40.561	37.8775	32.4458	35.6266	38.5586	NM_013813.1	Epb4.1l3	mRNA	chr17:69156810-69289989	+	mmu:13823	Epb4.1l3 protein
Asns	0.212712	0.00946357	0.146735	2625.99	2652.86	2307.64	2209.51	2170.21	2166.47	up	2645	2686	2316	2442	2026	2081	44.3181	45.0398	39.7205	36.7654	36.3839	36.7269	NM_012055.3	Asns	mRNA	chr6:7675169-7693254	-	mmu:27053	Asparagine synthetase [glutamine-hydrolyzing]
Setd1b	0.21263	0.0170564	0.201655	1570.63	1797.55	1627.1	1504.68	1375.39	1429.39	up	1582	1820	1633	1663	1284	1373	6.03346	6.94649	6.37479	5.69889	5.24854	5.51552	NM_177581.2	Setd1b	mRNA	chr5:123142193-123167410	+	mmu:208043	Histone-lysine N-methyltransferase SETD1B
Abhd8	0.212599	0.0365747	0.293686	9084.23	7428.21	7054.44	6756.12	6774.13	6807.58	up	9150	7521	7080	7467	6324	6539	156.258	128.538	123.758	114.579	115.751	117.622	NM_022419.3	Abhd8	mRNA	chr8:71456705-71463655	-	mmu:64296	Abhydrolase domain-containing protein 8
Spty2d1	0.212486	0.0253526	0.249785	751.558	781.241	753.27	687.646	656.632	627.767	up	757	791	756	760	613	603	4.89578	5.11961	5.00459	4.4165	4.24914	4.10771	NM_175318.4	Spty2d1	mRNA	chr7:46990396-47008411	-	mmu:101685	Protein SPT2 homolog
Zgpat	0.212466	0.0147888	0.187665	1174.5	1140.75	1162.79	941.894	999.409	1061.9	up	1183	1155	1167	1041	933	1020	18.0459	17.4848	18.0491	14.2295	15.2996	16.2925	NM_144894.3	Zgpat	mRNA	chr2:181364928-181380794	+	mmu:229007	Zinc finger CCCH-type with G patch domain-containing protein
Nvl	0.21081	0.0113664	0.163309	1616.3	1506.18	1528.46	1331.86	1417.17	1270.11	up	1628	1525	1534	1472	1323	1220	5.85521	5.48899	5.64721	4.75701	5.09991	4.62173	NM_026171.1	Nvl	mRNA	chr1:181087138-181144204	-	mmu:67459	Putative uncharacterized protein
Mroh1	0.210755	0.0305674	0.271126	1822.8	1793.59	1579.28	1387.96	1506.08	1597.01	up	1836	1816	1585	1534	1406	1534	12.3754	12.0769	10.8294	9.25304	10.0682	10.7185	NM_175457.4	Mroh1	mRNA	chr15:76380261-76439744	+	mmu:223658	Protein Mroh1
Slc1a2	0.210115	0.0339567	0.284758	115606	96221	96746.4	94372.2	91864.2	80514.6	up	116443	97423	97097	104302	85760	77338	339.229	284.038	289.538	273.03	267.784	237.315	NM_011393.2	Slc1a2	mRNA	chr2:102659281-102778097	+	mmu:20511	Excitatory amino acid transporter 2
Mau2	0.21011	0.00560304	0.109594	2430.4	2254.83	2476.03	2015.89	2023.45	2151.9	up	2448	2283	2485	2228	1889	2067	15.4078	14.3745	16.0158	12.6065	12.7379	13.7177	NM_028993.4	Mau2	mRNA	chr8:70018567-70042700	-	mmu:74549	MAU2 chromatid cohesion factor homolog
Ccng1	0.209919	0.0145158	0.186539	3166.08	2659.77	2880.56	2459.24	2506.56	2562.08	up	3189	2693	2891	2718	2340	2461	30.6723	25.9216	28.4617	23.4898	24.1225	24.9322	NM_009831.2	Ccng1	mRNA	chr11:40748552-40755311	-	mmu:12450	Cyclin-G1
Rasa3	0.209843	0.0366881	0.293772	2444.3	2141.25	1981.82	1933.55	1957.04	1787.52	up	2462	2168	1989	2137	1827	1717	18.899	16.6415	15.6154	14.7348	15.0194	13.8716	NM_009025.2	Rasa3	mRNA	chr8:13566948-13677603	-	mmu:19414	Ras GTPase-activating protein 3
Usp48	0.209753	0.00352933	0.0806975	2693.5	2471.13	2587.62	2164.27	2304.1	2236.23	up	2713	2502	2597	2392	2151	2148	15.9628	14.7326	15.6405	12.6461	13.5648	13.3122	NM_130879.2	Usp48	mRNA	chr4:137594207-137658531	+	mmu:170707	Ubiquitin carboxyl-terminal hydrolase 48
Ppp2r5a	0.209513	0.0389069	0.299978	2865.25	2519.53	2292.69	2249.33	2298.75	2091.52	up	2886	2551	2301	2486	2146	2009	31.5693	27.9263	25.7636	24.4348	25.1601	23.1476	NM_144880.4	Ppp2r5a	mRNA	chr1:191351975-191397041	-	mmu:226849	Serine/threonine-protein phosphatase 2A 56 kDa regulatory subunit alpha isoform
Nras	0.209264	0.00716636	0.129142	1334.34	1256.31	1299.29	1099.33	1135.45	1130.61	up	1344	1272	1304	1215	1060	1086	10.1639	9.61967	10.0864	8.24999	8.58537	8.64421	NM_010937.2	Nras	mRNA	chr3:103058285-103067914	+	mmu:18176	GTPase NRas
Tjp2	0.209113	0.0371432	0.295025	1254.91	1086.43	1062.15	952.751	980.127	1011.92	up	1264	1100	1066	1053	915	972	8.67817	7.55802	7.49133	6.49603	6.73312	7.02917	NM_011597.4	Tjp2	mRNA	chr19:24094505-24200650	-	mmu:21873	Tight junction protein ZO-2
Oat	0.208352	0.00766661	0.133403	2452.24	2367.43	2657.37	2074.7	2207.7	2190.42	up	2470	2397	2667	2293	2061	2104	38.7705	37.6536	42.8497	32.3405	34.6734	34.7861	NM_016978.2	Oat	mRNA	chr7:132557478-132576398	-	mmu:18242	Ornithine aminotransferase, mitochondrial
Setbp1	0.208087	0.0064814	0.120294	1526.94	1594.09	1464.69	1317.38	1334.69	1318	up	1538	1614	1470	1456	1246	1266	5.21974	5.48189	5.10658	4.44009	4.53236	4.52567	NM_053099.2	Setbp1	mRNA	chr18:78750380-79109391	-	mmu:240427	SET-binding protein
Tmem62	0.207997	0.0440813	0.317296	834.955	734.821	827.999	702.123	716.618	656.918	up	841	744	831	776	669	631	9.72548	8.61037	9.8364	8.06333	8.29192	7.686	NM_175285.3	Tmem62	mRNA	chr2:120977533-121007644	+	mmu:96957	Transmembrane protein 62
Cntnap5a	0.207742	0.0215817	0.228755	1167.55	1055.81	1068.13	990.753	920.141	938.007	up	1176	1069	1072	1095	859	901	3.62943	3.30174	3.38646	3.03657	2.84144	2.92895	NM_001077425.1	Cntnap5a	mRNA	chr1:115684756-116587323	+	mmu:636808	Contactin-associated protein like 5-1
Map3k13	0.207136	0.0150945	0.189409	1042.45	1027.17	979.451	901.178	885.864	853.68	up	1050	1040	983	996	827	820	4.13235	4.09614	3.95987	3.52212	3.48841	3.39921	NM_172821.3	Map3k13	mRNA	chr16:21794346-21933439	+	mmu:71751	Mitogen-activated protein kinase kinase kinase 13
Rgma	0.206966	0.0127949	0.173368	1517.02	1482.48	1378.01	1318.29	1236.14	1236.8	up	1528	1501	1383	1457	1154	1188	14.3933	14.1498	13.3346	12.332	11.6508	11.7872	NM_177740.5	Rgma	mRNA	chr7:73375520-73419899	+	mmu:244058	Repulsive guidance molecule A
Dmd	0.206635	0.00244177	0.064903	2061.08	2050.39	1960.89	1758.93	1731.02	1771.91	up	2076	2076	1968	1944	1616	1702	4.70323	4.70685	4.56367	3.95734	3.92396	4.06148	NM_007868.5	Dmd	mRNA	chrx:85048413-85205039	+	mmu:13405	Dystrophin Dp71b
Sox5	0.20613	0.0368164	0.293772	1027.56	1008.4	914.685	797.126	873.01	889.077	up	1035	1021	918	881	815	854	4.8269	4.76527	4.38219	3.69183	4.0738	4.1951	NM_011444.3	Sox5	mRNA	chr6:143832970-144209452	-	mmu:20678	Transcription factor SOX-5
Erbin	0.206015	0.0181343	0.209735	3475.83	3069.65	2901.49	2775.92	2700.44	2713.04	up	3501	3108	2912	3068	2521	2606	18.5681	16.4964	15.8084	14.6207	14.3305	14.5581	NM_021563.2	Erbb2ip	mRNA	chr13:103819607-103920295	-	mmu:59079	Protein LAP2
Hdac4	0.205454	0.00531241	0.106534	1826.77	1756.06	1686.89	1499.25	1536.07	1535.58	up	1840	1778	1693	1657	1434	1475	7.67325	7.4204	7.22667	6.209	6.40951	6.47903	NM_207225.1	Hdac4	mRNA	chr1:91928779-92180341	-	mmu:208727	Histone deacetylase 4
Prdx6	0.204963	0.0322617	0.278547	5602.44	4524.48	5135.39	4666.94	4352.19	4220.51	up	5643	4581	5154	5158	4063	4054	79.8554	64.8767	74.6549	65.5991	61.6247	60.4274	NM_007453.3	Prdx6	mRNA	chr1:161241598-161251166	-	mmu:11758	Peroxiredoxin-6
Slc1a4	0.204718	0.00970722	0.149115	2053.13	1882.48	1953.92	1702.83	1622.83	1784.4	up	2068	1906	1961	1882	1515	1714	17.7929	16.4117	17.2701	14.5497	13.9709	15.5333	NM_018861.3	Slc1a4	mRNA	chr11:20302180-20332713	-	mmu:55963	Neutral amino acid transporter A
Ctnnbip1	0.204337	0.0325727	0.279848	1274.77	1145.69	1092.04	981.705	1044.4	1023.38	up	1284	1160	1096	1085	975	983	16.22	14.6648	14.1844	12.3155	13.2009	13.0796	NM_023465.4	Ctnnbip1	mRNA	chr4:149545117-149564508	+	mmu:67087	Beta-catenin-interacting protein 1
Slc25a14	0.203769	0.0132963	0.176395	1356.18	1303.71	1311.25	1109.28	1122.59	1217.02	up	1366	1320	1316	1226	1048	1169	25.5635	24.7216	25.2084	20.6157	21.0206	23.0431	NM_011398.3	Slc25a14	mRNA	chrx:48623765-48662294	+	mmu:20523	Brain mitochondrial carrier protein 1
Chst10	0.203598	0.0331737	0.281684	1832.73	1558.53	1699.84	1395.2	1460.01	1566.82	up	1846	1578	1706	1542	1363	1505	12.4737	10.671	11.7995	9.36237	9.87128	10.7116	NM_145142.2	Chst10	mRNA	chr1:38863867-38898010	-	mmu:98388	Carbohydrate sulfotransferase 10
Tenm2	0.203035	0.0472716	0.327883	3294.15	3858.8	3142.61	2970.45	3196.39	2777.58	up	3318	3907	3154	3283	2984	2668	11.3119	13.3302	11.0063	10.057	10.9037	9.58082	NM_011856.4	Tenm2	mRNA	chr11:36008035-36944166	-	mmu:23964	Teneurin-2
Ppp1r21	0.202924	0.0308178	0.272563	2746.12	2294.34	2325.57	2068.37	2185.2	2146.69	up	2766	2323	2334	2286	2040	2062	29.7461	25.0013	25.6921	22.0899	23.5138	23.3573	NM_028658.4	Ppp1r21	mRNA	chr17:88530118-88588367	+	mmu:73825	Protein phosphatase 1 regulatory subunit 21
Ptpn4	0.202686	0.0365599	0.293686	3369.6	2869.16	2758.01	2519.86	2566.54	2731.78	up	3394	2905	2768	2785	2396	2624	10.5431	9.03414	8.80123	7.77357	7.97734	8.58573	NM_019933.2	Ptpn4	mRNA	chr1:119689801-119837347	-	mmu:19258	Tyrosine-protein phosphatase non-receptor type 4
Ppm1l	0.202399	0.0368302	0.293772	5601.44	5074.61	4476.78	4356.6	4612.49	4200.73	up	5642	5138	4493	4815	4306	4035	20.238	18.4479	16.4964	15.5192	16.5547	15.2452	NM_178726.3	Ppm1l	mRNA	chr3:69316861-69560802	+	mmu:242083	Protein phosphatase 1L
Marf1	0.202295	0.00434275	0.0931438	4417.02	3965.46	4130.03	3575.76	3556.31	3743.7	up	4449	4015	4145	3952	3320	3596	19.3888	17.5109	18.4898	15.4755	15.5121	16.5069	NM_001081154.2	Marf1	mRNA	chr16:14140967-14163351	-	mmu:223989	4921513D23Rik protein
Nefm	0.201978	0.00595835	0.114291	7735	7280.06	6758.51	6254.86	6160.34	6514	up	7791	7371	6783	6913	5751	6257	94.0946	93.5424	88.8436	81.2158	81.1548	84.9756	NM_008691.2	Nefm	mRNA	chr14:68082590-68124846	-	mmu:18040	Neurofilament medium polypeptide
Crebl2	0.201253	0.0315438	0.276159	1859.54	1714.58	1664.97	1453.1	1447.16	1657.39	up	1873	1736	1671	1606	1351	1592	17.434	16.1992	15.93	13.4321	13.4881	15.6182	NM_177687.3	Crebl2	mRNA	chr6:134830255-134856160	+	mmu:232430	cAMP-responsive element-binding protein-like 2
Ddx17	0.200762	0.00057009	0.0228728	11593.1	11258.4	11183.5	9442.46	10105.5	10068.2	up	11677	11399	11224	10436	9434	9671	83.4338	81.4405	82.0616	66.9767	72.2174	72.761	NM_199080.2	Ddx17	mRNA	chr15:79527736-79546741	-	mmu:67040	Putative uncharacterized protein
Spred1	0.200746	0.0159623	0.195388	5869.5	5151.65	4933.12	4569.23	4612.49	4700.45	up	5912	5216	4951	5050	4306	4515	33.195	29.3096	28.4545	25.4782	25.9135	26.7025	NM_033524.3	Spred1	mRNA	chr2:117121374-117182279	+	mmu:114715	Sprouty-related, EVH1 domain-containing protein 1
Idh1	0.200365	0.00810213	0.136091	1461.42	1428.16	1463.7	1221.48	1260.78	1307.59	up	1472	1446	1469	1350	1177	1256	21.5998	21.2346	22.0639	17.7997	18.5111	19.4128	NM_010497.3	Idh1	mRNA	chr1:65158616-65179181	-	mmu:15926	Isocitrate dehydrogenase [NADP] cytoplasmic
Fzd3	0.198908	0.0077834	0.133451	2805.69	2916.57	2627.48	2491.81	2449.78	2332.01	up	2826	2953	2637	2754	2287	2240	7.49642	7.83933	7.15998	6.56423	6.50222	6.25873	NM_021458.2	Fzd3	mRNA	chr14:65192449-65262463	-	mmu:14365	Putative uncharacterized protein
Wipf2	0.197934	0.00151639	0.0486454	3599.93	3439.04	3378.76	3059.12	2993.94	3028.48	up	3626	3482	3391	3381	2795	2909	17.4701	16.7892	16.723	14.6369	14.4384	14.7627	NM_197940.2	Wipf2	mRNA	chr11:98863638-98905040	+	mmu:68524	WAS/WASL-interacting protein family member 2
Srpk2	0.197933	0.0267997	0.256042	6556.53	5877.58	5639.56	5008.05	5051.67	5697.8	up	6604	5951	5660	5535	4716	5473	37.2136	33.055	32.3009	27.7426	28.1112	31.8031	NM_009274.2	Srpk2	mRNA	chr5:23503264-23616534	-	mmu:20817	WW domain binding protein 6
1810013L24Rik	0.197819	0.0218153	0.230461	1826.77	1840.01	1653.01	1634.06	1525.36	1477.28	up	1840	1863	1659	1806	1424	1419	15.2636	15.4663	14.0866	13.4615	12.6608	12.3987	NM_001081400.3	1810013L24Rik	mRNA	chr16:8830100-8858922	+	mmu:69053	UPF0472 protein C16orf72 homolog
9930021J03Rik	0.197433	0.0167552	0.200485	1626.23	1766.93	1605.18	1471.2	1385.03	1502.27	up	1638	1789	1611	1626	1293	1443	8.34288	9.11898	8.39881	7.4415	7.05853	7.74149	NM_172836.3	9930021J03Rik	mRNA	chr19:29715575-29805989	-	mmu:240613	Protein 9930021J03Rik
Map6	0.197396	0.0144582	0.186437	3092.61	2870.15	2883.55	2481.86	2461.57	2772.38	up	3115	2906	2894	2743	2298	2663	21.3865	19.9669	20.3376	16.9217	16.9101	19.2579	NM_010837.3	Map6	mRNA	chr7:99267447-99337136	+	mmu:17760	Microtubule-associated protein 6
Dcun1d2	0.197201	0.0310461	0.273929	1173.5	1220.75	1060.16	1006.13	990.839	1016.09	up	1182	1236	1064	1112	925	976	13.7059	14.2541	12.5197	11.5244	11.3698	11.8599	NM_001042651.1	Dcun1d2	mRNA	chr8:13255964-13287841	-	mmu:102323	DCN1-like protein 2
Srrm3	0.197024	0.0427063	0.313141	1491.2	1313.59	1292.32	1214.24	1116.17	1243.04	up	1502	1330	1297	1342	1042	1194	12.9034	11.4345	11.4049	10.3591	9.59433	10.8042	NM_021403.3	Srrm3	mRNA	chr5:135818106-135874772	+	mmu:58212	Serine/arginine repetitive matrix protein 3
Arhgef18	0.19672	0.0134992	0.177819	1959.81	1831.13	1801.47	1570.73	1599.27	1710.48	up	1974	1854	1808	1736	1493	1643	12.7721	12.0572	11.9449	10.0597	10.4196	11.1782	NM_133962.3	Arhgef18	mRNA	chr8:3393038-3456601	+	mmu:102098	Rho guanine nucleotide exchange factor 18
Smim13	0.196574	0.00903437	0.143859	6485.05	6066.22	5605.69	5325.64	5153.43	5364.65	up	6532	6142	5626	5886	4811	5153	54.8692	51.7971	47.9489	44.2515	43.3434	45.4291	NM_001135577.2	Smim13	mRNA	chr13:41249844-41276577	+	mmu:108934	Small integral membrane protein 13
Arfgef3	0.196547	0.0344608	0.286084	4159.88	5036.09	4262.55	4079.73	3869.09	3794.71	up	4190	5099	4278	4509	3612	3645	9.70807	11.8233	10.1456	9.38722	8.96975	8.89555	NM_001033258.4	D10Bwg1379e	mRNA	chr10:18581839-18743949	-	mmu:215821	Brefeldin A-inhibited guanine nucleotide-exchange protein 3
Flrt2	0.196512	0.0498347	0.335604	1885.35	1937.79	1632.09	1499.25	1704.24	1558.49	up	1899	1962	1638	1657	1591	1497	9.03596	9.34292	7.9778	7.08451	8.11397	7.50287	NM_201518.4	Flrt2	mRNA	chr12:95692226-95785215	+	mmu:399558	Putative uncharacterized protein
Btbd10	0.195885	0.0218013	0.230461	2389.7	2383.23	2078.47	2027.65	2023.45	1930.15	up	2407	2413	2086	2241	1889	1854	31.5017	31.6046	27.9443	26.3535	26.4975	25.5579	NM_133700.2	Btbd10	mRNA	chr7:113315643-113369392	-	mmu:68815	BTB/POZ domain-containing protein 10
Fads6	0.195309	0.0492132	0.334496	1226.12	1048.9	1054.18	950.037	995.124	962.993	up	1235	1062	1058	1050	929	925	8.42598	7.25124	7.38855	6.43696	6.79334	6.6474	NM_178035.4	Fads6	mRNA	chr11:115279622-115297514	-	mmu:328035	Fatty acid desaturase 6
Pclo	0.195245	0.0189376	0.214037	5973.75	7059.81	6058.05	5572.65	5535.85	5566.62	up	6017	7148	6080	6159	5168	5347	10.1199	12.0314	10.4669	9.30775	9.31607	9.47246	NM_011995.4	Pclo	mRNA	chr5:14514918-14863459	+	mmu:26875	Protein piccolo
Smim10l1	0.195238	0.00465266	0.098461	5363.17	4950.16	5280.86	4404.55	4451.81	4764.99	up	5402	5012	5300	4868	4156	4577	64.2062	59.6166	64.479	51.9889	52.9434	57.3007
Zbtb41	0.19448	0.0495533	0.334664	933.243	967.909	858.887	792.602	853.728	766.23	up	940	980	862	876	797	736	3.79766	3.96231	3.56464	3.18002	3.45112	3.132	NM_172643.5	Zbtb41	mRNA	chr1:139422382-139453005	+	mmu:226470	Zinc finger and BTB domain containing 41 homolog
Gabrb2	0.194167	0.0345553	0.286389	4495.45	4321.02	3693.61	3762.15	3514.53	3657.29	up	4528	4375	3707	4158	3281	3513	38.3432	37.0761	32.1311	31.6377	29.7785	31.3341	NM_008070.3	Gabrb2	mRNA	chr11:42421350-42626891	+	mmu:14401	Gamma-aminobutyric acid receptor subunit beta-2
Sesn3	0.193713	0.0284208	0.263563	4105.28	3935.83	3750.41	3223.79	3290.66	3796.8	up	4135	3985	3764	3563	3072	3647	15.307	14.763	14.2621	11.8513	12.1885	14.228	NM_030261.4	Sesn3	mRNA	chr9:14275067-14325817	+	mmu:75747	Sestrin 3
Phgdh	0.193033	0.0338294	0.284331	1462.41	1325.44	1274.38	1139.14	1227.57	1187.87	up	1473	1342	1279	1259	1146	1141	26.2844	23.9653	23.3607	20.1864	21.9177	21.4456	NM_016966.3	Phgdh	mRNA	chr3:98313170-98339990	-	mmu:236539	D-3-phosphoglycerate dehydrogenase
Trim37	0.192818	0.0469417	0.327426	13567.8	11745.3	10605.6	10241.4	10796.4	10387.8	up	13666	11892	10644	11319	10079	9978	81.9644	71.3914	65.3445	61.0054	64.7911	63.0353	NM_197987.2	Trim37	mRNA	chr11:87127077-87220683	+	mmu:68729	E3 ubiquitin-protein ligase TRIM37
Aqp4	0.192788	0.0311736	0.274405	4384.26	3613.86	3870.97	3451.8	3565.95	3366.83	up	4416	3659	3885	3815	3329	3234	29.3522	24.3393	26.4316	22.7848	23.7159	22.6417	NM_009700.2	Aqp4	mRNA	chr18:15389394-15403684	-	mmu:11829	Aquaporin-4
Flot1	0.192404	0.00628947	0.117759	3767.72	3499.29	3461.46	3224.7	3149.26	3013.91	up	3795	3543	3474	3564	2940	2895	70.2417	65.628	65.8352	59.2733	58.3237	56.4402	NM_008027.2	Flot1	mRNA	chr17:35823230-35832791	+	mmu:14251	Flotillin-1
2019-09-07	0.192071	0.0272743	0.257601	13119	11130	10869.6	10256.8	10451.5	10032.8	up	13214	11269	10909	11336	9757	9637	176.216	150.394	148.907	135.834	139.457	135.366	NM_009859.4	2019-09-07	mRNA	chr9:25252451-25308566	+	mmu:235072	Septin-7
Jup	0.192023	0.0349982	0.287556	1251.94	1112.11	1175.74	1062.23	1056.18	979.65	up	1261	1126	1180	1174	986	941	13.2903	11.8766	12.7298	11.1179	11.1381	10.4463	NM_010593.2	Jup	mRNA	chr11:100370619-100397749	-	mmu:16480	Junction plakoglobin
Usp31	0.191325	0.00623152	0.116821	3750.84	3658.3	3823.15	3277.18	3104.27	3455.32	up	3778	3704	3837	3622	2898	3319	12.5139	12.2783	13.009	10.78	10.2883	11.5796	NM_001033173.1	Usp31	mRNA	chr7:121642021-121707253	-	mmu:76179	Ubiquitin carboxyl-terminal hydrolase
Slc35f1	0.191168	0.0282485	0.263304	1988.6	1805.45	1789.51	1564.39	1586.41	1740.68	up	2003	1828	1796	1729	1481	1672	13.6934	12.5135	12.5678	10.621	10.8591	12.0399	NM_178675.4	Slc35f1	mRNA	chr10:52690533-53111622	+	mmu:215085	Solute carrier family 35 member F1
Kcnma1	0.190821	0.0451035	0.32109	6934.79	7204.01	5861.76	6003.33	6020.02	5498.95	up	6985	7294	5883	6635	5620	5282	19.5094	20.3881	16.8188	16.6516	16.8239	15.5393	NM_010610.3	Kcnma1	mRNA	chr14:23298694-23803304	-	mmu:16531	Calcium-activated potassium channel subunit alpha-1
Manf	0.189612	0.0209615	0.225464	1695.72	1756.06	1865.24	1520.06	1500.72	1641.77	up	1708	1778	1872	1680	1401	1577	25.9769	27.1854	29.0513	22.9361	22.8633	25.3349	NM_029103.3	Manf	mRNA	chr9:106888753-106891415	-	mmu:74840	Putative uncharacterized protein
Map4k4	0.18943	0.0076839	0.133403	5043.48	4478.06	4583.39	4107.78	4140.1	4121.61	up	5080	4534	4600	4540	3865	3959	29.6778	26.5084	27.5072	23.8321	24.2009	24.3618	NM_008696.2	Map4k4	mRNA	chr1:39900913-40026310	+	mmu:26921	Mitogen-activated protein kinase kinase kinase kinase 4
Aacs	0.189204	0.0323683	0.279144	1358.17	1298.78	1183.71	1132.81	1127.95	1107.7	up	1368	1315	1188	1252	1053	1064	14.2666	13.7245	12.6815	11.7322	11.77	11.6878	NM_030210.1	Aacs	mRNA	chr5:125475814-125517410	+	mmu:78894	SUR5
Abcc5	0.189021	0.0355906	0.29022	3653.55	3199.04	3053.93	2802.16	3019.65	2869.2	up	3680	3239	3065	3097	2819	2756	21.3916	18.8426	18.2367	16.1761	17.5632	16.8745	NM_176839.1	Abcc5	mRNA	chr16:20331306-20426335	-	mmu:27416	Multidrug resistance-associated protein 5
Ice1	0.18804	0.038622	0.298488	3129.34	3253.36	2697.23	2690.87	2707.94	2571.45	up	3152	3294	2707	2974	2528	2470	13.887	14.5237	12.2076	11.7733	11.9375	11.4624	NM_144837.3	Ice1	mRNA	chr13:70588697-70637634	-	mmu:218333	Little elongation complex subunit 1
Zfp445	0.187731	0.00680406	0.124727	4621.54	4354.6	4240.63	3698.81	3976.21	3931.09	up	4655	4409	4256	4088	3712	3776	25.412	24.0824	23.7765	20.0531	21.7203	21.725	NM_173364.5	Zfp445	mRNA	chr9:122848910-122866006	-	mmu:235682	Mszf29
Zbtb7a	0.187685	0.0112691	0.162539	6113.73	5888.44	5636.57	5041.53	4923.13	5522.9	up	6158	5962	5657	5572	4596	5305	35.0305	33.9416	32.9392	28.481	28.0282	31.7869	NM_010731.3	Zbtb7a	mRNA	chr10:81137953-81148458	+	mmu:16969	Zbtb7a protein
Ctnna2	0.187674	0.0342822	0.285721	3672.41	3249.41	3119.69	2774.11	3022.86	3021.2	up	3699	3290	3131	3066	2822	2902	30.0212	26.7223	26.0104	22.3591	24.548	24.8084	NM_145732.2	Ctnna2	mRNA	chr6:77598746-77979560	-	mmu:12386	Catenin alpha-2
Apc	0.187508	0.0196559	0.218832	9692.82	9364.03	8238.15	8201.99	8026.33	7739.34	up	9763	9481	8268	9065	7493	7434	26.7118	25.9602	23.1548	22.2857	21.973	21.4239	NM_007462.3	Apc	mRNA	chr18:34220984-34318608	+	mmu:11789	Adenomatosis polyposis coli
Sptbn4	0.187237	0.0134863	0.177807	6523.77	5803.5	5682.41	5218.87	5218.78	5380.27	up	6571	5876	5703	5768	4872	5168	28.6621	25.1982	25.0174	22.3501	22.4627	23.4825	NM_032610.2	Sptbn4	mRNA	chr7:27356383-27396553	-	mmu:80297	Protein Sptbn4
Grm7	0.187204	0.0155282	0.192775	1757.28	1610.88	1626.11	1454.01	1438.59	1493.94	up	1770	1631	1632	1607	1343	1435	14.2456	13.137	13.4446	11.6215	11.585	12.1651	NM_177328.3	Grm7	mRNA	chr6:110645581-111566067	+	mmu:108073	Metabotropic glutamate receptor 7
Mindy2	0.186506	0.044283	0.318277	2619.04	2315.08	2233.9	1964.31	2145.57	2190.42	up	2638	2344	2242	2171	2003	2104	12.1138	10.8221	10.5938	9.08188	9.83399	10.2631
B3galt2	0.18572	0.0104104	0.154189	1868.47	1755.08	1799.48	1623.21	1545.71	1598.05	up	1882	1777	1806	1794	1443	1535	6.84817	6.46764	6.72671	5.86253	5.62867	5.88016	NM_020025.4	B3galt2	mRNA	chr1:143640664-143654614	+	mmu:26878	Beta-1,3-galactosyltransferase 2
Ccdc85c	0.185375	0.0380488	0.297019	2547.55	2180.76	2250.84	2071.08	1946.33	2119.63	up	2566	2208	2259	2289	1817	2036	20.1746	17.3665	18.1726	16.1646	15.3056	16.8544	NM_001159910.1	Ccdc85c	mRNA	chr12:108206345-108275133	-	mmu:668158	Coiled-coil domain-containing protein 85C
Atad3a	0.185165	0.0422179	0.311661	892.538	846.427	827.999	754.601	728.401	774.559	up	899	857	831	834	680	744	12.5849	12.0062	11.9072	10.4904	10.2026	10.9703	NM_179203.3	Atad3a	mRNA	chr4:155740641-155761093	-	mmu:108888	ATPase family AAA domain-containing protein 3
Ccng2	0.185122	0.0186317	0.212896	1619.28	1615.82	1489.6	1418.72	1383.96	1352.35	up	1631	1636	1495	1568	1292	1299	19.6062	19.6815	18.3951	16.9365	16.6463	16.4477	NM_007635.4	Ccng2	mRNA	chr5:93268314-93276224	+	mmu:12452	Cyclin-G2
Lpgat1	0.185082	0.012328	0.170541	7964.33	8010.93	7238.77	6695.5	6536.33	7187.57	up	8022	8111	7265	7400	6102	6904	37.4637	37.9085	34.7283	31.0526	30.5482	33.9614	NM_172266.3	Lpgat1	mRNA	chr1:191718389-191779977	+	mmu:226856	Acyl-CoA:lysophosphatidylglycerol acyltransferase 1
Afdn	0.184938	0.0286392	0.263959	2853.34	2908.67	3136.63	2583.2	2434.79	2809.86	up	2874	2945	3148	2855	2273	2699	12.5557	12.8758	14.0859	11.2072	10.6431	12.4198
D10Wsu102e	0.184404	0.0480151	0.330423	1099.04	1068.65	978.454	882.177	927.64	959.87	up	1107	1082	982	975	866	922	0.303569	0.298314	0.27592	0.240244	0.254826	0.266605	NM_026579.3	D10Wsu102e	mRNA	chr10:83360221-83488505	+	mmu:28109	Uncharacterized protein C12orf45 homolog
Fubp1	0.184315	0.0138392	0.180699	2695.48	2719.03	2605.56	2381.43	2202.34	2473.59	up	2715	2753	2615	2632	2056	2376	14.0595	14.2672	13.8609	12.2468	11.4113	12.9599	NM_057172.3	Fubp1	mRNA	chr3:152210519-152232771	+	mmu:51886	Far upstream element (FUSE) binding protein 1
Mdm4	0.184063	0.0121764	0.169778	2178.23	2053.35	2067.51	1872.03	1905.62	1766.7	up	2194	2079	2075	2069	1779	1697	10.4308	9.8917	10.0977	8.83855	9.0651	8.49807	NM_008575.3	Mdm4	mRNA	chr1:132986220-133025416	-	mmu:17248	Protein Mdm4
Mpp6	0.183522	0.0422023	0.311661	1295.62	1127.91	1206.63	1036.9	1075.46	1084.8	up	1305	1142	1211	1146	1004	1042	18.2306	15.9658	17.3163	14.3851	15.0477	15.3325	NM_019939.2	Mpp6	mRNA	chr6:50110278-50198939	+	mmu:56524	Membrane protein, palmitoylated 6 (MAGUK p55 subfamily member 6), isoform CRA_a
Rubcn	0.182943	0.038991	0.299978	2715.34	2533.35	2260.81	2201.37	2173.42	2240.39	up	2735	2565	2269	2433	2029	2152	17.3951	16.3264	14.7715	13.9101	13.8314	14.4168
Phip	0.182853	0.0224027	0.233422	1769.19	1807.42	1863.25	1526.39	1561.78	1705.28	up	1782	1830	1870	1687	1458	1638	5.59633	5.7515	6.01115	4.76046	4.90758	5.41834	NM_031879.1	Phip	mRNA	chr9:82866159-82975516	-	mmu:83946	PH-interacting protein
Bscl2	0.182593	0.0353946	0.289798	2323.18	2326.93	2015.7	1898.26	1967.75	2008.23	up	2340	2356	2023	2098	1837	1929	42.525	42.8506	37.8884	34.8845	36.2412	37.4295	NM_008144.5	Bscl2	mRNA	chr19:8837467-8848683	+	mmu:14705	Seipin
Atxn2l	0.182507	0.00961722	0.148191	3847.14	3483.48	3488.36	3150.5	3200.68	3182.56	up	3875	3527	3501	3482	2988	3057	32.5363	29.6371	30.0891	26.2702	26.89	27.0364	NM_183020.1	Atxn2l	mRNA	chr7:126491786-126503355	-	mmu:233871	Ataxin-2-like protein
Hectd4	0.182264	0.0314461	0.275987	7286.24	8089.94	6687.76	6419.54	6379.93	6646.21	up	7339	8191	6712	7095	5956	6384	16.0124	17.8851	14.9896	13.9094	13.928	14.6713
Map6d1	0.182071	0.0130896	0.175214	1582.54	1502.23	1533.44	1370.77	1328.26	1371.09	up	1594	1521	1539	1515	1240	1317	16.4158	15.676	16.2335	14.0377	13.687	14.2861	NM_198599.2	Map6d1	mRNA	chr16:20233303-20241358	-	mmu:208158	MAP6 domain-containing protein 1
Arhgap5	0.182022	0.0196334	0.218745	5029.58	4802.01	4519.62	3983.82	4187.23	4480.78	up	5066	4862	4536	4403	3909	4304	18.3551	17.6295	16.8222	14.3343	15.18	16.4255	NM_009706.2	Arhgap5	mRNA	chr12:52504342-52568835	+	mmu:11855	Rho GTPase activating protein 5
Rab3b	0.18139	0.0142451	0.184989	1583.53	1504.21	1607.18	1376.2	1368.96	1395.04	up	1595	1523	1613	1521	1278	1340	16.194	15.4749	16.7629	13.885	13.9072	14.341	NM_023537.5	Rab3b	mRNA	chr4:108879200-108941185	+	mmu:69908	Ras-related protein Rab-3B
Prkar1b	0.181295	0.024315	0.243912	20494.6	19445.1	17161.8	16442.9	16748.9	17167.3	up	20643	19688	17224	18173	15636	16490	264.839	252.582	226.123	209.24	214.919	222.748	NM_008923.3	Prkar1b	mRNA	chr5:139017308-139130386	-	mmu:19085	cAMP-dependent protein kinase type I-beta regulatory subunit
Nktr	0.180971	0.00767806	0.133403	2353.96	2227.18	2206.01	1995.98	1981.68	2009.27	up	2371	2255	2214	2206	1850	1930	11.4056	10.8559	10.9014	9.53519	9.53831	9.77911	NM_010918.2	Nktr	mRNA	chr9:121719176-121756843	+	mmu:18087	NK-tumor recognition protein
Ncoa5	0.18079	0.0188513	0.213574	1533.89	1615.82	1663.97	1418.72	1376.46	1451.26	up	1545	1636	1670	1568	1285	1394	16.4166	17.397	18.1632	14.9706	14.6343	15.6018	NM_144892.1	Ncoa5	mRNA	chr2:165000363-165034788	-	mmu:228869	Nuclear receptor coactivator 5
Rb1cc1	0.180615	0.0165085	0.19881	3195.86	2899.78	2831.74	2661.91	2621.17	2593.31	up	3219	2936	2842	2942	2447	2491	14.294	13.0474	12.9175	11.7385	11.6461	11.651	NM_009826.4	Rb1cc1	mRNA	chr1:6214645-6276648	+	mmu:12421	RB1-inducible coiled-coil 1
Prpf38b	0.179814	0.0253368	0.249785	1448.51	1528.9	1435.8	1334.58	1327.19	1233.67	up	1459	1548	1441	1475	1239	1185	16.2867	17.2935	16.465	14.7947	14.8239	13.9332	NM_025845.2	Prpf38b	mRNA	chr3:108902807-108911727	-	mmu:66921	Pre-mRNA-splicing factor 38B
Fmn2	0.17961	0.00516879	0.104857	2914.89	2852.37	2799.85	2549.72	2442.28	2571.45	up	2936	2888	2810	2818	2280	2470	15.3951	15.155	15.0818	13.2819	12.8193	13.642	NM_019445.2	Fmn2	mRNA	chr1:174501825-174822729	+	mmu:54418	Putative uncharacterized protein
Srrm2	0.17953	0.0214321	0.227706	7675.43	7730.43	6915.94	6191.53	6589.88	6930.43	up	7731	7827	6941	6843	6152	6657	29.4651	29.8539	27.0744	23.4453	25.1274	26.7249	NM_175229.3	Srrm2	mRNA	chr17:23803187-23824736	+	mmu:75956	Serine/arginine repetitive matrix protein 2
Myo10	0.179332	0.0459115	0.323505	1831.74	1561.49	1657.99	1454.91	1469.66	1536.62	up	1845	1581	1664	1608	1372	1476	7.67042	6.57793	7.08103	6.00686	6.11352	6.46347	NM_019472.2	Myo10	mRNA	chr15:25622525-25813673	+	mmu:17909	Unconventional myosin-X
Tbrg1	0.179211	0.0389962	0.299978	884.595	926.427	875.826	797.126	800.17	775.6	up	891	938	879	881	747	745	20.6181	20.9407	19.1349	17.5165	18.4306	18.1127	NM_025289.3	Tbrg1	mRNA	chr9:37648763-37657312	-	mmu:21376	Transforming growth factor beta regulator 1
Lrig2	0.179164	0.0381014	0.297019	1239.03	1191.12	1128.91	1094.8	1021.9	1025.46	up	1248	1206	1133	1210	954	985	5.93832	5.74289	5.51822	5.17336	4.86532	4.93676	NM_001025067.1	Lrig2	mRNA	chr3:104453981-104511828	-	mmu:269473	Lrig2 protein
Npc1	0.178661	0.0294778	0.267944	2391.68	2147.18	2110.35	2020.41	1897.06	1956.18	up	2409	2174	2118	2233	1771	1879	16.9089	14.9676	14.7395	13.8977	12.9945	13.4378	NM_008720.2	Npc1	mRNA	chr18:12189693-12236400	-	mmu:18145	Niemann-Pick C1 protein
Cntnap1	0.178057	0.0468637	0.327251	8347.56	7149.69	6870.1	6481.06	6836.25	6453.62	up	8408	7239	6895	7163	6382	6199	52.2208	44.9904	43.823	39.9651	42.4735	40.5439	NM_016782.2	Cntnap1	mRNA	chr11:101176041-101190724	+	mmu:53321	Contactin-associated protein 1
Dmtn	0.177793	0.018367	0.211238	10054.2	9755.14	8661.61	8517.76	8361.61	8290.07	up	10127	9877	8693	9414	7806	7963	63.1813	61.6763	55.5324	52.7935	52.1882	52.3189	NM_013514.4	Dmtn	mRNA	chr14:70602185-70636048	-	mmu:13829	Putative uncharacterized protein
Opa3	0.177471	0.0454292	0.322622	2009.45	1714.58	1826.38	1589.73	1626.05	1692.79	up	2024	1736	1833	1757	1518	1626	20.3115	17.4348	18.8285	15.8432	16.3274	17.1874	NM_207525.3	Opa3	mRNA	chr7:19228334-19247868	+	mmu:403187	Optic atrophy 3 protein homolog
Bicral	0.177373	0.0215943	0.228755	1848.62	1837.05	1712.79	1582.49	1538.21	1653.23	up	1862	1860	1719	1749	1436	1588	9.566	9.56308	9.03955	8.07381	7.90714	8.59325
Ppip5k1	0.177096	0.0187509	0.213574	3016.16	2835.58	2660.36	2471	2552.62	2505.86	up	3038	2871	2670	2731	2383	2407	19.9206	18.7262	17.7282	15.7985	16.6659	16.6806	NM_178795.4	Ppip5k1	mRNA	chr2:121310561-121355333	-	mmu:327655	Inositol hexakisphosphate and diphosphoinositol-pentakisphosphate kinase 1
Tjp1	0.176225	0.0059762	0.114405	3325.92	3248.42	3158.55	2906.21	2928.6	2778.63	up	3350	3289	3170	3212	2734	2669	16.0533	15.7731	15.5489	13.8303	14.0421	13.4717	NM_009386.2	Tjp1	mRNA	chr7:65296708-65371015	-	mmu:21872	Tjp1 protein
Xpo1	0.17604	0.0434256	0.314623	2394.66	2339.77	2719.15	2193.23	2117.72	2286.2	up	2412	2369	2729	2424	1977	2196	13.5701	13.3384	15.7155	12.254	11.9214	13.0135	NM_134014.3	Xpo1	mRNA	chr11:23256078-23298249	+	mmu:103573	Exportin-1
Crat	0.17593	0.0482199	0.331011	1271.79	1126.92	1136.88	1042.33	1036.9	1050.44	up	1281	1141	1141	1152	968	1009	10.34	9.18753	9.34779	8.34962	8.38254	8.54116	NM_007760.3	Crat	mRNA	chr2:30402578-30415524	-	mmu:12908	Carnitine O-acetyltransferase
Elavl3	0.175749	0.00881691	0.142849	8034.82	7675.12	7353.35	6808.6	6528.83	7080.34	up	8093	7771	7380	7525	6095	6801	58.1532	55.9124	54.4007	48.9176	46.8476	51.2692	NM_010487.2	Elavl3	mRNA	chr9:22022811-22052023	-	mmu:15571	ELAV-like protein 3
Clip2	0.175332	0.00589064	0.113578	5525.99	5526.96	5093.54	4726.66	4816.01	4756.67	up	5566	5596	5112	5224	4496	4569	37.675	37.8935	35.42	31.7801	32.623	32.5518	NM_009990.3	Clip2	mRNA	chr5:134489387-134552434	-	mmu:269713	CAP-Gly domain-containing linker protein 2
Llgl1	0.17528	0.043101	0.313787	1645.09	1438.04	1481.63	1314.67	1365.75	1362.77	up	1657	1456	1487	1453	1275	1309	13.0861	11.4778	11.9724	10.2772	10.7948	10.8567	NM_008502.2	Llgl1	mRNA	chr11:60699723-60714186	+	mmu:16897	Llgl1 protein
Gna12	0.17514	0.0282392	0.263304	3762.76	3361.01	3327.94	3227.41	3004.65	3023.28	up	3790	3403	3340	3567	2805	2904	37.4773	33.6763	33.8061	31.6935	29.7287	30.2574	NM_010302.2	Gna12	mRNA	chr5:140758408-140830431	-	mmu:14673	Guanine nucleotide-binding protein subunit alpha-12
Hrh3	0.175085	0.0289242	0.2656	2113.7	1956.56	1959.9	1848.5	1676.39	1814.59	up	2129	1981	1967	2043	1565	1743	26.5763	24.7728	25.1329	22.9153	20.9386	22.9178	NM_133849.3	Hrh3	mRNA	chr2:180099878-180104151	-	mmu:99296	Histamine receptor H3
Phyhipl	0.174754	0.00939141	0.146072	4299.87	4008.92	4021.43	3640	3515.6	3767.65	up	4331	4059	4036	4023	3282	3619	63.4134	61.8994	59.4523	54.0994	52.4252	55.2803	NM_178621.4	Phyhipl	mRNA	chr10:70557682-70599291	-	mmu:70911	Phytanoyl-CoA hydroxylase-interacting protein-like
Scmh1	0.174394	0.0468069	0.327099	1058.34	1027.17	967.494	873.129	921.213	911.981	up	1066	1040	971	965	860	876	10.7392	10.4853	10.0127	8.73531	9.28593	9.29551	NM_013883.2	Scmh1	mRNA	chr4:120453243-120530162	+	mmu:29871	Polycomb protein SCMH1
Oxr1	0.1741	0.0296569	0.268354	9611.41	8261.79	8300.92	7574.06	7884.94	7740.38	up	9681	8365	8331	8371	7361	7435	71.1055	61.487	62.6326	55.2457	57.9474	57.5202	NM_130885.2	Oxr1	mRNA	chr15:41789515-41861047	+	mmu:170719	OXR1 short isoform C7C
Rbm33	0.17324	0.0287153	0.264447	2191.14	1945.69	2023.67	1866.6	1821	1775.03	up	2207	1970	2031	2063	1700	1705	7.83914	7.00271	7.38407	6.5842	6.47186	6.37891	NM_028234.1	Rbm33	mRNA	chr5:28317177-28416105	+	mmu:381626	RNA-binding protein 33
Srsf7	0.172851	0.0209293	0.225464	2772.92	2621.26	2793.88	2354.28	2339.45	2570.41	up	2793	2654	2804	2602	2184	2469	41.3974	39.3674	42.5403	34.6535	34.6952	38.546	NM_146083.2	Srsf7	mRNA	chr17:80200089-80207305	-	mmu:225027	MCG17902, isoform CRA_a
Baz1b	0.172551	0.00943981	0.146519	3898.77	4040.53	3933.74	3362.23	3487.75	3686.44	up	3927	4091	3948	3716	3256	3541	20.4328	21.3025	21.0264	17.3733	18.1579	19.4121	NM_011714.2	Baz1b	mRNA	chr5:135187264-135246129	+	mmu:22385	Tyrosine-protein kinase BAZ1B
Zfp60	0.171672	0.0396909	0.302967	1082.16	1151.61	1079.09	964.514	967.273	1009.84	up	1090	1166	1083	1066	903	970	6.25048	6.69105	6.35093	5.48762	5.54486	5.85955	NM_029531.2	Zfp60	mRNA	chr7:27731511-27750461	+	mmu:22718	Zinc finger protein 60
Fktn	0.171331	0.018356	0.211238	2121.64	2232.12	2262.8	1891.93	2038.45	1946.81	up	2137	2260	2271	2091	1903	1870	11.5664	12.2415	12.5814	10.1691	11.0394	10.6608	NM_139309.4	Fktn	mRNA	chr4:53713998-53765785	+	mmu:246179	Putative uncharacterized protein
Zfp652	0.170492	0.0107138	0.157279	2089.87	2155.08	2089.43	1881.98	1913.12	1833.33	up	2105	2182	2097	2080	1786	1761	6.81537	7.07011	6.94954	6.05116	6.19773	6.00555	NM_201609.2	Zfp652	mRNA	chr11:95749067-95764711	+	mmu:268469	Zinc finger protein 652
Zfp827	0.170347	0.031062	0.273929	1265.83	1351.12	1339.15	1154.52	1155.8	1205.56	up	1275	1368	1344	1276	1079	1158	5.68107	6.10015	6.1297	5.10868	5.15294	5.43482	NM_178267.3	Zfp827	mRNA	chr8:79028437-79193743	+	mmu:622675	Pnrc1 protein
Hectd3	0.170267	0.0379547	0.296876	1749.33	1680.01	1659.98	1515.54	1410.74	1595.97	up	1762	1701	1666	1675	1317	1533	12.9868	12.5469	12.5687	11.093	10.4039	11.9013	NM_175244.3	Hectd3	mRNA	chr4:116995317-117005277	+	mmu:76608	E3 ubiquitin-protein ligase HECTD3
Csrnp3	0.170133	0.0284695	0.263563	3206.78	2912.62	2868.6	2567.81	2651.16	2770.3	up	3230	2949	2879	2838	2475	2661	10.2236	9.34135	9.32744	8.07144	8.39634	8.8716	NM_178634.2	Csrnp3	mRNA	chr2:65845767-66031546	+	mmu:77771	Cysteine/serine-rich nuclear protein 3
Lrrtm2	0.169352	0.0290378	0.26617	2107.74	2225.2	2151.2	1963.41	1796.36	2005.11	up	2123	2253	2159	2170	1677	1926	12.6649	13.4742	13.1832	11.6639	10.7239	12.0965	NM_178005.4	Lrrtm2	mRNA	chr18:35209011-35215024	-	mmu:107065	Leucine-rich repeat transmembrane neuronal protein 2
Kmt2c	0.169068	0.0324896	0.279578	2192.13	2467.18	2234.9	2074.7	1982.75	2073.82	up	2208	2498	2243	2293	1851	1992	4.98323	5.64207	5.18157	4.65001	4.47746	4.73541	NM_001081383.1	Kmt2c	mRNA	chr5:25273609-25498745	-	mmu:231051	Histone-lysine N-methyltransferase 2C
Ncoa2	0.168816	0.0261262	0.253679	3019.14	3034.1	2752.03	2641.1	2496.91	2694.3	up	3041	3072	2762	2919	2331	2588	12.5715	12.7094	11.6873	10.8428	10.3283	11.2692	NM_008678.2	Ncoa2	mRNA	chr1:13139159-13374083	-	mmu:17978	Glucocorticoid receptor interacting protein 1
Dffa	0.167759	0.0368843	0.293772	1495.17	1405.44	1353.1	1241.38	1278.99	1266.99	up	1506	1423	1358	1372	1194	1217	20.7046	19.5785	19.11	16.9486	17.5938	17.6233	NM_010044.3	Dffa	mRNA	chr4:149104146-149120647	+	mmu:13347	DNA fragmentation factor subunit alpha
Smarca2	0.167545	0.0127744	0.173368	8439.89	8131.42	7535.69	7033.89	7125.47	7305.21	up	8501	8233	7563	7774	6652	7017	48.4977	47.005	44.1637	39.8505	40.6741	42.1657	NM_026003.2	Smarca2	mRNA	chr19:26748403-26778321	+	mmu:67155	Probable global transcription activator SNF2L2
Creld1	0.166305	0.00990365	0.150578	2316.23	2387.18	2322.58	2090.99	2048.09	2121.71	up	2333	2417	2331	2311	1912	2038	34.1745	35.4322	34.9502	30.4176	30.0499	31.4447	NM_133930.1	Creld1	mRNA	chr6:113483297-113493338	+	mmu:171508	I11E7 protein
Tcf4	0.165203	0.0253696	0.249785	14586.4	14547.3	13822.9	13157.6	13422.9	11727.7	up	14692	14729	13873	14542	12531	11265	57.8618	58.0522	55.9244	51.4604	52.8945	46.7303	NM_013685.2	Tcf4	mRNA	chr18:69344146-69684343	+	mmu:21413	Transcription factor 4
Zbtb4	0.165196	0.0317259	0.276974	6847.42	6309.19	5868.73	5539.17	5652.6	5775.88	up	6897	6388	5890	6122	5277	5548	29.8436	27.681	26.103	23.8043	24.4823	25.3035	NM_029348.2	Zbtb4	mRNA	chr11:69765912-69780209	+	mmu:75580	Protein Zbtb4
Ahctf1	0.164886	0.0358082	0.290354	1479.29	1519.02	1587.25	1416.91	1315.41	1356.52	up	1490	1538	1593	1566	1228	1303	6.4373	6.56149	6.87767	5.94476	5.57579	5.81841	NM_026375.2	Ahctf1	mRNA	chr1:179744894-179803680	-	mmu:226747	Protein ELYS
Ncoa7	0.164572	0.0496865	0.33526	2173.26	2335.82	2417.24	1997.79	1977.39	2204.99	up	2189	2365	2426	2208	1846	2118	10.4987	11.3515	11.9097	9.51537	9.48931	10.6997	NM_172495.5	Ncoa7	mRNA	chr10:30647390-30771842	-	mmu:211329	NCOA7B
Macf1	0.164495	0.00736153	0.130868	10463.2	10874.2	10310.6	9189.12	9186.42	9863.13	up	10539	11010	10348	10156	8576	9474	15.152	15.8414	15.2282	13.1199	13.2151	14.347	NM_009600.2	Macf1	mRNA	chr4:123349720-123684360	-	mmu:11426	Microtubule-actin cross-linking factor 1
Zfp385b	0.16424	0.0463745	0.325299	1067.27	1042.97	1010.34	923.798	912.643	948.418	up	1075	1056	1014	1021	852	911	13.2527	13.0285	12.7954	11.3099	11.2577	11.8296	NM_178723.6	Zfp385b	mRNA	chr2:77410634-77719739	-	mmu:241494	Zinc finger protein 533, isoform CRA_a
Sh3glb1	0.163977	0.0318901	0.277593	2637.9	2353.6	2403.29	2239.37	2154.14	2206.04	up	2657	2383	2412	2475	2011	2119	15.0968	13.5504	14.0279	12.6359	12.2467	12.6818	NM_019464.3	Sh3glb1	mRNA	chr3:144688844-144720335	-	mmu:54673	Endophilin B1 testis variant
Adam22	0.163407	0.0128812	0.174147	5773.2	5608.93	5311.75	4859.67	4889.93	5157.48	up	5815	5679	5331	5371	4565	4954	21.2502	20.773	19.9374	17.6398	17.877	19.0657	NM_001098225.1	Adam22	mRNA	chr5:8072352-8368081	-	mmu:11496	Adam22 protein
Psd3	0.163259	0.0121986	0.169778	23092.8	21629.8	20594.4	19016.1	19534	19779.4	up	23260	21900	20669	21017	18236	18999	69.4142	65.4059	63.1361	56.3569	58.3287	59.7208	NM_177698.4	Psd3	mRNA	chr8:67696881-67910932	-	mmu:234353	PH and SEC7 domain-containing protein 3
C2cd5	0.16264	0.0466896	0.326978	1414.76	1472.6	1543.41	1273.05	1306.84	1379.42	up	1425	1491	1549	1407	1220	1325	11.2151	11.7435	12.4784	9.9499	10.2911	10.984	NM_029897.2	C2cd5	mRNA	chr6:143010928-143099776	-	mmu:74741	C2 domain-containing protein 5
Ddhd1	0.162158	0.0348878	0.287385	2119.65	1995.08	1903.1	1778.83	1840.28	1759.41	up	2135	2020	1910	1966	1718	1690	7.344	6.95377	6.72494	6.07654	6.33391	6.12319	NM_176845.5	Ddhd1	mRNA	chr14:45588470-45658061	-	mmu:114874	Phospholipase DDHD1
Tef	0.161129	0.020832	0.225137	11957.4	10885	10590.6	9774.52	9896.61	10229.6	up	12044	11021	10629	10803	9239	9826	92.3993	84.6161	83.4661	74.4698	75.9691	79.4019	NM_153484.3	Tef	mRNA	chr15:81811414-81826698	+	mmu:21685	Thyrotroph embryonic factor
Sybu	0.159512	0.0180022	0.20858	2576.35	2686.44	2498.94	2357	2271.97	2319.51	up	2595	2720	2508	2605	2121	2228	21.312	22.3558	21.0831	19.2235	18.6699	19.2734	NM_178765.3	Sybu	mRNA	chr15:44671856-44752458	-	mmu:319613	Putative uncharacterized protein
Ssbp4	0.158183	0.0350051	0.287556	4162.86	3997.07	3866.99	3792.91	3620.58	3362.67	up	4193	4047	3881	4192	3380	3230	77.4995	74.8407	73.4064	69.6199	66.9424	62.8679	NM_133772.2	Ssbp4	mRNA	chr8:70597490-70608314	-	mmu:76900	Single stranded DNA binding protein 4, isoform CRA_b
Fkbp4	0.157855	0.0282737	0.263304	4574.88	4224.23	4065.27	3758.53	3841.24	3932.14	up	4608	4277	4080	4154	3586	3777	70.2091	65.216	63.6299	56.8703	58.5605	60.6156	NM_010219.3	Fkbp4	mRNA	chr6:128430103-128438677	-	mmu:14228	Peptidyl-prolyl cis-trans isomerase FKBP4
Lrp1	0.157805	0.0480032	0.330423	13639.2	15898.4	13638.6	12961.2	12659.2	13082.1	up	13738	16097	13688	14325	11818	12566	31.1743	36.5501	31.7885	29.204	28.7388	30.0306	NM_008512.2	Lrp1	mRNA	chr10:127599884-127620922	-	mmu:16971	Prolow-density lipoprotein receptor-related protein 1
Irf2bpl	0.156482	0.0262563	0.254112	3068.78	3113.11	2952.3	2879.97	2645.81	2667.23	up	3091	3152	2963	3183	2470	2562	25.4785	26.026	25.0161	23.6045	21.8569	22.2439	NM_145836.2	Irf2bpl	mRNA	chr12:86880701-86884798	-	mmu:238330	Interferon regulatory factor 2-binding protein-like
Socs5	0.155366	0.0428904	0.31326	4308.8	3784.72	3840.08	3649.05	3503.82	3561.51	up	4340	3832	3854	4033	3271	3421	33.379	29.5024	30.34	27.8709	26.9637	27.7136	NM_019654.2	Socs5	mRNA	chr17:87107679-87137583	+	mmu:56468	Suppressor of cytokine signaling 5
Papola	0.155023	0.0463612	0.325299	3266.35	3264.22	3677.67	3048.26	2974.66	3145.08	up	3290	3305	3691	3369	2777	3021	25.3728	25.5081	29.1364	23.3459	22.9542	24.5403	NM_011112.3	Papola	mRNA	chr12:105784716-105837131	+	mmu:18789	Poly(A) polymerase alpha
Luc7l	0.154503	0.0400163	0.303126	3257.41	3416.32	3029.02	2894.45	2823.62	2999.33	up	3281	3459	3040	3199	2636	2881	22.4623	23.6991	21.303	19.6788	19.3422	20.7753	NM_028190.3	Luc7l	mRNA	chr17:26252910-26280719	+	mmu:66978	Putative RNA-binding protein Luc7-like 1
Iws1	0.153922	0.0478394	0.329671	1239.03	1207.91	1264.42	1100.23	1140.8	1095.21	up	1248	1223	1269	1216	1065	1052	4.38533	4.30079	4.56425	3.83936	4.01099	3.89367	NM_173441.3	Iws1	mRNA	chr18:32067741-32104328	+	mmu:73473	Protein IWS1 homolog
Mfsd14b	0.153131	0.0414256	0.308928	1910.17	1780.76	1866.24	1714.59	1598.2	1683.42	up	1924	1803	1873	1895	1492	1617	16.96	15.9056	16.8997	15.0096	14.0963	15.0137
Map3k12	0.152755	0.0473518	0.328134	2839.44	2753.6	2510.9	2497.24	2390.87	2400.72	up	2860	2788	2520	2760	2232	2306	36.5021	35.5327	32.8482	32.9392	32.1335	31.4556	NM_009582.4	Map3k12	mRNA	chr15:102499025-102517064	-	mmu:26404	Mitogen-activated protein kinase kinase kinase 12
Anxa7	0.151907	0.0287584	0.264567	2610.1	2479.03	2665.34	2258.37	2329.81	2392.39	up	2629	2510	2675	2496	2175	2298	30.5802	29.2185	31.8488	26.0875	27.1158	28.155	NM_009674.3	Anxa7	mRNA	chr14:20455277-20479911	-	mmu:11750	Annexin A7
Grk6	0.151904	0.0342727	0.285721	2385.73	2322.98	2204.01	2009.55	2129.5	2084.23	up	2403	2352	2212	2221	1988	2002	27.1563	26.6127	25.5446	22.5155	24.0637	23.803	NM_011938.4	Grk6	mRNA	chr13:55445338-55460927	+	mmu:26385	G protein-coupled receptor kinase 6
Rabep1	0.148938	0.0219348	0.230997	4166.83	4381.27	4201.77	3782.96	3712.7	4003.97	up	4197	4436	4217	4181	3466	3846	26.2212	27.7478	26.9736	23.471	23.2168	25.3098	NM_019400.3	Rabep1	mRNA	chr11:70844778-70943105	+	mmu:54189	Rabaptin, RAB GTPase binding effector protein 1, isoform CRA_e
St3gal3	0.148375	0.0445913	0.319445	1372.07	1354.08	1406.9	1226.9	1258.63	1244.08	up	1382	1371	1412	1356	1175	1195	18.3141	18.1823	19.1528	16.1463	16.6889	16.6802	NM_009176.5	St3gal3	mRNA	chr4:117932154-118134890	-	mmu:20441	CMP-N-acetylneuraminate-beta-1,4-galactoside alpha-2,3-sialyltransferase
Myo9a	0.147883	0.0494267	0.334664	3221.67	3439.04	3059.91	2851.92	2883.61	3038.89	up	3245	3482	3071	3152	2692	2919	8.94652	9.60732	8.66641	7.80843	7.95479	8.47676	NM_173018.2	Myo9a	mRNA	chr9:59750896-59928866	+	mmu:270163	Unconventional myosin-IXa
Pias2	0.147591	0.0288263	0.264864	2218.93	2139.28	2168.14	1906.41	1973.11	2013.44	up	2235	2166	2176	2107	1842	1934	15.1477	14.6913	15.0955	12.8313	13.3805	13.8064	NM_008602.4	Pias2	mRNA	chr18:77065680-77155708	+	mmu:17344	E3 SUMO-protein ligase PIAS2
Setd7	0.14688	0.0447495	0.319788	6756.08	6997.59	7546.65	6572.45	6075.72	6588.96	up	6805	7085	7574	7264	5672	6329	31.0169	32.3179	35.3358	29.7498	27.7089	30.3851	NM_080793.5	Setd7	mRNA	chr3:51515319-51560879	-	mmu:73251	Histone-lysine N-methyltransferase SETD7
Hif1an	0.146453	0.0494751	0.334664	1757.28	1771.87	1644.04	1564.39	1585.34	1524.13	up	1770	1794	1650	1729	1480	1464	9.65269	9.79111	9.21042	8.48714	8.6507	8.40955	NM_176958.3	Hif1an	mRNA	chr19:44562850-44576274	+	mmu:319594	Hypoxia-inducible factor 1-alpha inhibitor
Igsf8	0.146035	0.0348638	0.28735	5988.64	6229.19	5545.9	5459.55	5351.6	5241.81	up	6032	6307	5566	6034	4996	5035	71.1056	74.4629	67.1963	63.9019	63.1491	62.5066	NM_080419.1	Igsf8	mRNA	chr1:172312367-172319841	+	mmu:140559	Immunoglobulin superfamily member 8
Coa5	0.145542	0.0379912	0.297006	3204.8	3119.04	3296.06	3043.74	2767.92	2882.73	up	3228	3158	3308	3364	2584	2769	28.2264	27.6355	29.6079	26.4311	24.2174	25.5036	NM_198006.4	Coa5	mRNA	chr1:37417084-37430103	-	mmu:76178	Putative uncharacterized protein
Itsn1	0.145527	0.0489341	0.333357	5939.99	5660.29	5714.29	4870.52	5203.78	5581.2	up	5983	5731	5735	5383	4858	5361	14.4233	13.8265	14.1514	11.6603	12.5521	13.6128	NM_010587.2	Itsn1	mRNA	chr16:91729370-91832353	+	mmu:16443	MAA-13 protein
Madd	0.145475	0.0131383	0.175342	6077.99	6202.52	6055.06	5343.73	5507.99	5726.95	up	6122	6280	6077	5906	5142	5501	34.5233	35.4416	35.0775	29.9262	31.085	32.6752	NM_145527.4	Madd	mRNA	chr2:91137360-91182889	-	mmu:228355	MAP kinase-activating death domain protein
Casc3	0.144755	0.0339523	0.284758	2248.72	2168.91	2278.74	2012.27	1966.68	2077.98	up	2265	2196	2287	2224	1836	1996	19.3059	18.7663	19.9617	17.0485	16.7821	17.9649	NM_138660.2	Casc3	mRNA	chr11:98804905-98833814	+	mmu:192160	Protein CASC3
Wnk1	0.143681	0.0155282	0.192775	6597.23	6348.69	6752.53	5842.28	5873.27	6116.31	up	6645	6428	6777	6457	5483	5875	19.8112	19.179	20.6811	17.2976	17.5206	18.4556	NM_198703.3	Wnk1	mRNA	chr6:119962308-119963733	-	mmu:232341	Serine/threonine-protein kinase WNK1
Srsf11	0.143136	0.0428538	0.313207	2620.03	2583.72	2459.09	2330.76	2390.87	2217.49	up	2639	2616	2468	2576	2232	2130	28.7002	28.4719	27.4733	25.1726	26.0168	24.3995	NM_026989.3	Srsf11	mRNA	chr3:158010919-158031766	-	mmu:69207	Protein Srsf11
Kmt2e	0.142784	0.0443089	0.318306	3099.56	3025.21	2851.67	2809.4	2702.58	2617.26	up	3122	3063	2862	3105	2523	2514	14.7313	14.4654	13.8594	13.1039	12.6619	12.4045	NM_026984.1	Kmt2e	mRNA	chr5:23434449-23504235	+	mmu:69188	Histone-lysine N-methyltransferase 2E
Tmem151a	0.1427	0.0323664	0.279144	8181.76	7719.57	7499.82	7178.66	7266.87	6751.36	up	8241	7816	7527	7934	6784	6485	69.4889	65.956	64.9647	60.1354	61.3196	57.6061	NM_001001885.1	Tmem151a	mRNA	chr19:5079330-5085531	-	mmu:381199	Transmembrane protein 151A
Arhgap23	0.141551	0.0146904	0.187148	4475.59	4486.95	4452.86	3925.91	4141.17	4096.63	up	4508	4543	4469	4339	3866	3935	29.9515	30.2652	29.9443	25.9107	27.1283	27.217	NM_021493.2	Arhgap23	mRNA	chr11:97450160-97502400	+	mmu:58996	Rho GTPase-activating protein 23
Cipc	0.141146	0.0385308	0.298334	2670.66	2739.78	2561.72	2481.86	2402.65	2343.46	up	2690	2774	2571	2743	2243	2251	22.2308	22.9244	21.6919	20.353	19.8956	19.6305	NM_173735.3	Cipc	mRNA	chr12:86947343-86965362	+	mmu:217732	CLOCK-interacting pacemaker
Brinp2	0.139943	0.0491735	0.334496	2355.94	2424.71	2329.56	2043.94	2185.2	2225.82	up	2373	2455	2338	2259	2040	2138	19.2363	19.9244	19.3994	16.4542	17.7329	18.2552	NM_207583.2	Brinp2	mRNA	chr1:158245269-158356326	-	mmu:240843	BMP/retinoic acid-inducible neural-specific protein 2
Kif21a	0.139094	0.0471048	0.327883	7493.74	7530.92	7085.32	6352.58	6616.66	7110.53	up	7548	7625	7111	7021	6177	6830	39.5968	40.0315	38.1838	33.0952	34.7312	37.7403	NM_016705.4	Kif21a	mRNA	chr15:90933276-91049948	-	mmu:16564	Kinesin-like protein
Wdr82	0.138293	0.0324938	0.279578	4925.34	4609.42	4578.41	4247.12	4175.45	4400.62	up	4961	4667	4595	4694	3898	4227	44.7231	42.1051	42.4002	38.0228	37.6633	40.1376	NM_029896.1	Wdr82	mRNA	chr9:106170928-106191139	+	mmu:77305	WD repeat-containing protein 82
Mpp2	0.138007	0.0408072	0.30667	5509.11	5831.16	5355.59	5277.68	4919.92	4973.21	up	5549	5904	5375	5833	4593	4777	45.8399	48.8101	45.4494	43.3046	40.6668	41.5663	NM_016695.3	Mpp2	mRNA	chr11:102057524-102082484	-	mmu:50997	MAGUK p55 subfamily member 2
Zdhhc17	0.134911	0.0291707	0.266568	3737.94	3686.94	3686.64	3272.65	3503.82	3344.97	up	3765	3733	3700	3617	3271	3213	27.9635	27.7471	28.1286	24.1386	26.0388	25.1358	NM_172554.2	Zdhhc17	mRNA	chr10:110941780-111010066	-	mmu:320150	Palmitoyltransferase ZDHHC17
Rnf6	0.133191	0.0377815	0.295988	2488.98	2392.12	2490.97	2263.8	2207.7	2249.76	up	2507	2422	2500	2502	2061	2161	24.5318	23.7183	25.0401	21.9989	21.6156	22.2734	NM_028774.3	Rnf6	mRNA	chr5:146209957-146220976	-	mmu:74132	E3 ubiquitin-protein ligase RNF6
Stau2	0.130166	0.018397	0.211238	4299.87	4197.56	4232.66	3886.1	3847.67	3897.78	up	4331	4250	4248	4295	3592	3744	37.4448	36.7727	37.5931	33.366	33.2854	34.0954	NM_025303.3	Stau2	mRNA	chr1:16344291-16519240	-	mmu:29819	Double-stranded RNA-binding protein Staufen homolog 2
Mapre2	0.129512	0.0333168	0.282392	9661.05	9145.75	8976.47	8284.32	8381.96	8732.53	up	9731	9260	9009	9156	7825	8388	81.6451	77.7531	77.3694	69.0266	70.3673	74.1289	NM_153058.4	Mapre2	mRNA	chr18:23753725-23892364	+	mmu:212307	Microtubule-associated protein RP/EB family member 2
Pip4k2b	0.123301	0.0363451	0.292906	5906.24	6116.59	5687.39	5466.78	5389.09	5403.17	up	5949	6193	5708	6042	5031	5190	39.7687	41.4317	39.0572	36.2924	36.0539	36.5444	NM_054051.1	Pip4k2b	mRNA	chr11:97715157-97744704	-	mmu:108083	Phosphatidylinositol-4-phosphate 5-kinase, type II, beta
Tln2	0.118984	0.0483636	0.331562	3895.79	3889.41	3760.37	3443.66	3591.66	3597.95	up	3924	3938	3774	3806	3353	3456	10.9255	10.973	10.7556	9.52184	10.006	10.1355	NM_027458.1	Tln2	mRNA	chr9:67220911-67327664	-	mmu:70549	Tln2 protein
Fgfr1op2	0.118639	0.0375551	0.295589	3852.11	3852.87	3797.24	3474.42	3593.8	3527.16	up	3880	3901	3811	3840	3355	3388	45.5078	45.8363	45.7883	40.4796	42.1755	41.868	NM_026218.2	Fgfr1op2	mRNA	chr6:146577859-146599198	+	mmu:67529	FGFR1 oncogene partner 2 homolog
Ank2	0.116078	0.0397011	0.302967	19864.2	20226.3	18920.4	18578.2	18125.4	17744.1	up	20008	20479	18989	20533	16921	17044	47.2457	48.3951	45.8966	43.5661	42.8251	42.3922	NM_178655.3	Ank2	mRNA	chr3:127498663-127499001	-	mmu:109676	Ankyrin-2
Gnao1	0.112196	0.0134531	0.177526	21988.8	21876.7	21926.5	20428.5	20099.6	20340.5	up	22148	22150	22006	22578	18764	19538	135.385	135.501	137.688	124.011	122.935	125.798	NM_010308.3	Gnao1	mRNA	chr8:93811313-93960690	+	mmu:14681	Guanine nucleotide-binding protein G(o) subunit alpha
Slc25a4	-0.0983655	0.0469252	0.327426	20588.9	19758.2	19873	21693.4	21501.7	21273.3	down	20738	20005	19945	23976	20073	20434	363.9	351.308	358.237	378.034	377.522	377.681	NM_007450.4	Slc25a4	mRNA	chr8:46206797-46211284	-	mmu:11739	ADP/ATP translocase 1
Itm2b	-0.109238	0.037541	0.295589	21259.1	22518.7	21898.6	23718.4	23924.7	23199.3	down	21413	22800	21978	26214	22335	22284	402.752	429.15	423.105	443.025	450.236	441.458	NM_008410.2	Itm2b	mRNA	chr14:73380193-73385198	-	mmu:16432	Integral membrane protein 2B
Rabac1	-0.11176	0.049266	0.334546	5549.82	5302.76	5248.98	5844.08	5740.44	5813.36	down	5590	5369	5268	6459	5359	5584	191.54	184.076	184.729	198.826	196.774	201.498	NM_010261.2	Rabac1	mRNA	chr7:24969761-24972638	-	mmu:14470	Prenylated Rab acceptor protein 1
Cnbp	-0.112267	0.0498421	0.335604	7423.25	6978.82	7081.34	7840.07	7792.82	7588.39	down	7477	7066	7107	8665	7275	7289	115.962	109.672	112.822	120.752	120.93	119.073	NM_013493.3	Cnbp	mRNA	chr6:87842615-87851106	-	mmu:12785	Cellular nucleic acid-binding protein
Lamp1	-0.116377	0.0480858	0.330654	7307.09	6786.23	7256.7	7720.63	7678.2	7744.55	down	7360	6871	7283	8533	7168	7439	118.295	110.257	119.362	122.701	122.711	126.085	NM_010684.2	Lamp1	mRNA	chr8:13159161-13175338	+	mmu:16783	Lysosome-associated membrane glycoprotein 1
Tomm20	-0.117261	0.0158876	0.195195	8697.03	8814.89	8760.25	9452.42	9575.26	9469.61	down	8760	8925	8792	10447	8939	9096	60.3639	61.5482	62.0127	64.6849	66.0201	66.0207	NM_024214.2	Tomm20	mRNA	chr8:126934986-126945844	-	mmu:67952	MCG114456
Hsbp1	-0.117428	0.028055	0.262641	6382.79	6477.09	6584.14	7175.04	6933.73	6982.48	down	6429	6558	6608	7930	6473	6707	179.772	183.521	189.134	199.247	193.999	197.544	NM_024219.1	Hsbp1	mRNA	chr8:119344522-119348343	+	mmu:68196	Heat shock factor-binding protein 1
Atp5g3	-0.118303	0.0264369	0.255196	6082.96	5964.49	5968.37	6491.92	6413.14	6650.38	down	6127	6039	5990	7175	5987	6388	286.304	282.363	286.454	301.209	299.8	314.362	NM_175015.3	Atp5g3	mRNA	chr2:73908447-73911326	-	mmu:228033	ATP synthase F(0) complex subunit C3, mitochondrial
Amfr	-0.119282	0.0263541	0.254812	5601.44	5827.21	5693.37	6236.77	6227.83	6132.97	down	5642	5900	5714	6893	5814	5891	49.1188	51.4045	50.9184	53.9214	54.2505	54.0207	NM_011787.2	Amfr	mRNA	chr8:93971588-94012842	-	mmu:23802	E3 ubiquitin-protein ligase AMFR
Ndufa13	-0.12056	0.0286075	0.263831	3783.6	3744.23	3713.54	4075.21	4055.48	4090.38	down	3811	3791	3727	4504	3786	3929	105.036	105.09	105.827	111.896	111.796	113.963	NM_023312.2	Ndufa13	mRNA	chr8:69894180-69902558	-	mmu:67184	NADH dehydrogenase [ubiquinone] 1 alpha subcomplex subunit 13
Saraf	-0.123838	0.0427479	0.313141	7504.66	8084.02	8075.73	8803.68	8501.94	8478.5	down	7559	8185	8105	9730	7937	8144	137.277	148.76	150.7	158.792	154.511	155.786	NM_026432.3	Saraf	mRNA	chr8:34154576-34170821	+	mmu:67887	Store-operated calcium entry-associated regulatory factor
Mbtps1	-0.125628	0.0443298	0.318306	2417.5	2469.16	2505.92	2637.48	2725.08	2703.67	down	2435	2500	2515	2915	2544	2597	18.9695	19.4909	20.0547	20.4049	21.2417	21.3101	NM_019709.4	Mbtps1	mRNA	chr8:119508156-119558735	-	mmu:56453	Membrane-bound transcription factor peptidase site 1 mutant
Ppp2ca	-0.126459	0.0322541	0.278547	11529.5	11035.2	12066.3	12707.9	12515.6	12579.3	down	11613	11173	12110	14045	11684	12083	55.2345	53.1826	58.9563	60.0284	59.5623	60.5387	NM_019411.4	Ppp2ca	mRNA	chr11:52098681-52127778	+	mmu:19052	Serine/threonine-protein phosphatase 2A catalytic subunit alpha isoform
Zmat2	-0.12648	0.0330315	0.281278	5902.26	6160.05	6264.3	6682.83	6835.18	6487.97	down	5945	6237	6287	7386	6381	6232	88.9747	93.4317	96.3116	99.3258	102.357	98.2423	NM_025594.3	Zmat2	mRNA	chr18:36793923-36799660	+	mmu:66492	Zinc finger matrin-type protein 2
Slc6a1	-0.126529	0.043207	0.314031	12073.6	12501.8	12323.3	12940.4	13130.5	14211.7	down	12161	12658	12368	14302	12258	13651	95.4872	99.4661	99.4101	100.905	103.168	112.901	NM_178703.4	Slc6a1	mRNA	chr6:114282635-114317532	+	mmu:232333	Sodium- and chloride-dependent GABA transporter 1
Nipsnap2	-0.127362	0.0413337	0.308707	2528.69	2505.7	2547.77	2770.49	2687.58	2823.39	down	2547	2537	2557	3062	2509	2712	40.7363	40.6076	41.8604	44.0044	43.0098	45.6876	NM_008095.4	Gbas	mRNA	chr5:129725063-129758327	+	mmu:14467	Protein NipSnap homolog 2
Prdx5	-0.128577	0.0391935	0.300743	7141.29	7005.49	6515.39	7546.91	7591.43	7449.92	down	7193	7093	6539	8341	7087	7156	193.948	191.258	179.945	201.784	204.517	202.934	NM_012021.2	Prdx5	mRNA	chr19:6906846-6909617	-	mmu:54683	Peroxiredoxin-5, mitochondrial
Nipa1	-0.131208	0.0401303	0.303576	2271.55	2375.33	2339.52	2512.62	2596.53	2543.34	down	2288	2405	2348	2777	2424	2443	24.281	25.5422	25.5052	26.4804	27.5713	27.308	NM_153578.2	Nipa1	mRNA	chr7:55977567-56019954	-	mmu:233280	Putative uncharacterized protein
Emc7	-0.131562	0.0238677	0.241419	4612.6	4653.86	4706.94	4951.05	5093.45	5264.71	down	4646	4712	4724	5472	4755	5057	26.9432	27.3411	28.0353	28.5076	29.5488	30.8834	NM_133749.2	Emc7	mRNA	chr2:112454997-112472162	+	mmu:73024	Uncharacterized protein
Cd81	-0.132203	0.0133585	0.176748	8436.91	8252.91	8727.37	9269.65	9314.96	9271.8	down	8498	8356	8759	10245	8696	8906	187.25	184.262	197.551	202.86	205.37	206.701	NM_133655.2	Cd81	mRNA	chr7:143052739-143067934	+	mmu:12520	CD81 antigen
Agap3	-0.132905	0.0221268	0.232431	8645.4	8517.6	8928.64	9751	9680.23	9177.06	down	8708	8624	8961	10777	9037	8815	91.7204	90.9055	96.632	101.996	102.02	97.7971	NM_139153.2	Agap3	mRNA	chr5:24474214-24483184	+	mmu:213990	Arf-GAP with GTPase, ANK repeat and PH domain-containing protein 3
Ufc1	-0.136405	0.0415919	0.309635	1808.9	1738.29	1771.58	1970.65	1928.12	1946.81	down	1822	1760	1778	2178	1800	1870	61.1175	59.0832	61.0476	65.6467	64.7148	66.0716	NM_025388.2	Ufc1	mRNA	chr1:171288563-171295024	-	mmu:66155	Ubiquitin-fold modifier conjugating enzyme 1, isoform CRA_c
Tmem59	-0.137425	0.0201296	0.221783	3329.89	3407.43	3490.35	3801.96	3709.49	3737.45	down	3354	3450	3503	4202	3463	3590	87.4067	90.6545	95.9344	102.187	102.208	103.632	NM_029565.3	Tmem59	mRNA	chr4:107178527-107200698	+	mmu:56374	Transmembrane protein 59
Stard7	-0.138528	0.0210519	0.225925	2834.48	2910.64	2935.36	3212.03	3210.32	3132.59	down	2855	2947	2946	3550	2997	3009	30.9496	31.9715	32.689	34.5792	34.8217	34.358	NM_139308.2	Stard7	mRNA	chr2:127270734-127285705	+	mmu:99138	StAR-related lipid transfer protein 7, mitochondrial
Pex5l	-0.139306	0.0244299	0.24471	7535.44	7225.74	7542.67	8179.37	8538.36	7847.61	down	7590	7316	7570	9040	7971	7538	60.9563	58.801	62.229	65.2355	68.6126	63.7661	NM_021483.4	Pex5l	mRNA	chr3:32949408-33083060	-	mmu:58869	PEX5-related protein
Hras	-0.139536	0.0267231	0.255967	3235.57	3151.63	3245.24	3675.29	3469.54	3463.65	down	3259	3191	3257	4062	3239	3327	38.927	38.1442	39.8203	43.5958	41.466	41.8578	NM_008284.2	Hras	mRNA	chr7:141189934-141194004	-	mmu:15461	GTPase HRas
Hadha	-0.140212	0.0429411	0.313323	2120.65	2205.45	2295.68	2417.62	2390.87	2489.21	down	2136	2233	2304	2672	2232	2391	17.97	18.8002	19.8397	20.2043	20.1526	21.2221	NM_178878.2	Hadha	mRNA	chr5:30118304-30155162	-	mmu:97212	Putative uncharacterized protein
Gns	-0.140479	0.0273075	0.25775	3107.5	3322.5	3289.08	3506.09	3574.52	3633.35	down	3130	3364	3301	3875	3337	3490	27.4262	29.4993	29.6065	30.5093	31.3395	32.211	NM_029364.3	Gns	mRNA	chr10:121365090-121397245	+	mmu:75612	Putative uncharacterized protein
B4gat1	-0.140743	0.03498	0.287556	3060.84	3269.16	3126.67	3602.9	3367.78	3453.24	down	3083	3310	3138	3982	3144	3317	51.1747	54.985	53.3157	59.406	55.9344	57.9941
Tmem9	-0.14084	0.0308395	0.272593	2147.45	2226.19	2244.86	2473.72	2380.16	2442.36	down	2163	2254	2253	2734	2222	2346	40.4562	42.1907	43.133	45.9479	44.5438	46.2182	NM_025439.3	Tmem9	mRNA	chr1:136017967-136035342	+	mmu:66241	Transmembrane protein 9
Pebp1	-0.140972	0.0166663	0.200224	7053.93	7387.71	7572.56	8278.89	8024.19	7969.42	down	7105	7480	7600	9150	7491	7655	193.548	203.92	211.913	223.967	218.715	219.648	NM_018858.2	Pebp1	mRNA	chr5:117282654-117287625	-	mmu:23980	Phosphatidylethanolamine-binding protein 1
Tceal5	-0.141212	0.0342796	0.285721	2728.25	2802	2589.62	3039.21	2985.37	2929.58	down	2748	2837	2599	3359	2787	2814	89.6243	92.8989	86.902	98.8759	97.3078	96.7196	NM_177919.2	Tceal5	mRNA	chrx:136200948-136203876	-	mmu:331532	Transcription elongation factor A protein-like 5
Grina	-0.141729	0.023261	0.237688	11250.5	12098.9	11897.9	13339.4	13123	12422.1	down	11332	12250	11941	14743	12251	11932	221.903	240.084	239.342	259.407	257.124	246.109	NM_023168.3	Grina	mRNA	chr15:76246775-76249904	+	mmu:66168	Putative uncharacterized protein
Tecpr1	-0.14199	0.0158258	0.195006	3825.3	3934.85	4005.48	4252.55	4311.49	4419.36	down	3853	3984	4020	4700	4025	4245	25.4897	26.3766	27.2215	27.9503	28.5395	29.5801	NM_027410.1	Tecpr1	mRNA	chr5:144194442-144223615	-	mmu:70381	Tectonin beta-propeller repeat-containing protein 1
Atp5mpl	-0.142411	0.0490889	0.334106	2408.56	2164.96	2331.55	2559.67	2546.19	2515.23	down	2426	2192	2340	2829	2377	2416	133.902	121.079	132.2	140.303	140.617	140.459
Thra	-0.142566	0.0375561	0.295589	21787.3	23111.3	23632.4	26464.4	25421.2	23761.5	down	21945	23400	23718	29249	23732	22824	347.777	373.688	380.597	416.446	403.607	379.696	NM_178060.3	Thra	mRNA	chr11:98741873-98765111	+	mmu:21833	Thyroid hormone receptor alpha
Itgb8	-0.142629	0.0482341	0.331011	1999.52	1863.72	1888.16	2143.46	2161.64	2043.63	down	2014	1887	1895	2369	2018	1963	8.09602	7.59133	7.79725	8.55688	8.69455	8.31168	NM_177290.3	Itgb8	mRNA	chr12:119158022-119238802	-	mmu:320910	Integrin beta
Ppp1r9b	-0.142712	0.0368731	0.293772	48705.4	47519.4	49021.4	56228.6	54686.8	49431.2	down	49058	48113	49199	62145	51053	47481	367.605	360.801	377.353	418.421	410.029	374.763	NM_172261.3	Ppp1r9b	mRNA	chr11:94991035-95006899	+	mmu:217124	Neurabin-2
Hint1	-0.143963	0.042168	0.311661	3553.27	3846.94	3801.22	4263.4	3918.37	4193.44	down	3579	3895	3815	4712	3658	4028	190.086	207.029	207.398	224.871	208.232	225.338	NM_008248.2	Hint1	mRNA	chr11:54866481-54870307	+	mmu:15254	Histidine triad nucleotide-binding protein 1
Tmem47	-0.145115	0.0236374	0.24033	3979.19	3757.07	3993.53	4249.83	4245.08	4476.62	down	4008	3804	4008	4697	3963	4300	33.7874	32.0924	34.584	35.5783	35.8068	38.1814	NM_138751.2	Tmem47	mRNA	chrx:81070705-81095731	+	mmu:192216	Putative uncharacterized protein
Degs1	-0.146318	0.044517	0.319343	1902.23	2072.12	1997.76	2131.7	2241.97	2237.27	down	1916	2098	2005	2356	2093	2149	31.6018	34.6303	33.8494	34.9164	36.9998	37.3344	NM_007853.4	Degs1	mRNA	chr1:182275772-182282804	-	mmu:13244	Sphingolipid delta(4)-desaturase DES1
Htatsf1	-0.146649	0.0363194	0.292906	2693.5	2855.33	2974.22	3151.41	3212.46	3071.17	down	2713	2891	2985	3483	2999	2950	32.6129	34.7794	36.7286	37.6211	38.6394	37.3524	NM_029371.1	Htatsf1	mRNA	chrx:57053583-57057206	+	mmu:72459	HIV Tat-specific factor 1 homolog
Hdgfl2	-0.147361	0.0463315	0.325299	1790.04	1762.98	1833.36	2043.03	2039.52	1882.26	down	1803	1785	1840	2258	1904	1808	26.9637	26.7164	28.1934	30.2582	30.4786	28.4638
Mrpl41	-0.148401	0.0298647	0.268856	1608.35	1571.37	1611.16	1767.97	1744.95	1796.89	down	1620	1591	1617	1954	1629	1726	70.518	69.3089	72.0468	76.4271	76.0011	79.1374	NM_001031808.2	Mrpl41	mRNA	chr2:24974117-24975098	-	mmu:107733	39S ribosomal protein L41, mitochondrial
Hdac3	-0.149697	0.0447229	0.319788	1991.58	1828.16	1843.32	2138.04	2113.43	2030.09	down	2006	1851	1850	2363	1973	1950	33.9644	31.359	31.9874	35.8951	35.8069	34.6743	NM_010411.2	Hdac3	mRNA	chr18:37936972-37954988	-	mmu:15183	HDAC3 splicing HDAC3gamma
Arfip2	-0.150576	0.0184203	0.211238	2438.35	2407.92	2496.95	2727.06	2778.63	2645.37	down	2456	2438	2506	3014	2594	2541	28.6631	28.7058	30.0146	31.6586	32.302	31.2015	NM_029802.4	Arfip2	mRNA	chr7:105634203-105640416	-	mmu:76932	Arfaptin-2
Mtdh	-0.150852	0.0393317	0.301423	3245.5	3144.72	2943.33	3541.38	3527.39	3292.92	down	3269	3184	2954	3914	3293	3163	15.9595	15.5564	14.7616	17.1697	17.2309	16.2652	NM_026002.4	Mtdh	mRNA	chr15:34082719-34145624	+	mmu:67154	Protein LYRIC
Ndufb10	-0.151303	0.0493126	0.334664	3965.29	3413.36	3666.71	4104.16	4124.03	4038.32	down	3994	3456	3680	4536	3850	3879	184.308	159.65	173.821	188.082	190.419	188.543	NM_026684.2	Ndufb10	mRNA	chr17:24722060-24724478	-	mmu:68342	NADH dehydrogenase [ubiquinone] 1 beta subcomplex subunit 10
Ctnnb1	-0.152619	0.0077292	0.133403	14060.2	14976.9	15127.2	16533.4	16064.4	16493.7	down	14162	15164	15182	18273	14997	15843	132.039	141.49	144.886	153.083	149.864	155.586	NM_007614.3	Ctnnb1	mRNA	chr9:120933400-120960507	+	mmu:12387	Catenin beta-1
Ppp1r2	-0.153051	0.0146699	0.187114	3848.14	3950.65	4164.91	4377.41	4431.46	4494.32	down	3876	4000	4180	4838	4137	4317	32.1058	33.1584	35.4402	36.0083	36.7281	37.665	NM_025800.3	Ppp1r2	mRNA	chr16:31257975-31274992	-	mmu:66849	MCG126099, isoform CRA_b
Trim41	-0.15307	0.0356772	0.29022	1923.08	1934.83	2024.66	2192.32	2266.61	2082.15	down	1937	1959	2032	2423	2116	2000	19.232	19.3847	20.6424	21.5434	22.4906	20.8067	NM_145377.2	Trim41	mRNA	chr11:48806404-48817353	-	mmu:211007	E3 ubiquitin-protein ligase TRIM41
1110004F10Rik	-0.154077	0.0178627	0.208049	3122.39	3227.68	3140.62	3621	3576.66	3361.63	down	3145	3268	3152	4002	3339	3229	71.8288	74.6955	73.6859	82.1284	81.7351	77.6788	NM_019772.2	1110004F10Rik	mRNA	chr7:116093336-116104831	+	mmu:56372	MCG7316, isoform CRA_b
Psmb2	-0.154077	0.0433235	0.314339	1434.61	1462.73	1352.1	1586.11	1604.62	1537.67	down	1445	1481	1357	1753	1498	1477	56.8226	58.2831	54.6202	61.9403	63.1363	61.1773	NM_011970.4	Psmb2	mRNA	chr4:126677630-126709714	+	mmu:26445	Proteasome subunit beta type-2
Selenof	-0.155992	0.00481934	0.100025	4817.12	4764.48	4917.18	5325.64	5496.21	5333.42	down	4852	4824	4935	5886	5131	5123	108.253	107.711	112.701	117.999	122.698	120.393
Pccb	-0.156676	0.0345508	0.286389	2125.61	1993.1	2100.39	2342.52	2395.15	2194.58	down	2141	2018	2108	2589	2236	2108	31.1727	29.4045	31.4159	33.871	34.8935	32.3285	NM_025835.2	Pccb	mRNA	chr9:100982032-101034898	-	mmu:66904	Propionyl-CoA carboxylase beta chain, mitochondrial
D5Ertd579e	-0.157282	0.0162085	0.196535	3763.75	4154.11	3940.72	4399.12	4422.89	4402.7	down	3791	4206	3955	4862	4129	4229	19.1837	21.2996	20.4801	22.1013	22.3939	22.5351	NM_177221.2	D5Ertd579e	mRNA	chr5:36600485-36695937	-	mmu:320661	MCG7090, isoform CRA_b
Npc2	-0.157353	0.0285865	0.2638	2556.49	2311.13	2401.3	2647.44	2763.64	2696.38	down	2575	2340	2410	2926	2580	2590	26.3658	23.9781	25.2581	26.9201	28.3138	27.9332	NM_023409.4	Npc2	mRNA	chr12:84754562-84773152	-	mmu:67963	Putative uncharacterized protein
Arpc4	-0.158196	0.0424785	0.312311	2655.77	2890.89	2960.27	3261.79	3237.1	2993.09	down	2675	2927	2971	3605	3022	2875	43.1538	46.9249	48.8015	51.4777	51.7865	48.0875	NM_026552.3	Arpc4	mRNA	chr6:113378147-113389652	+	mmu:68089	Actin-related protein 2/3 complex subunit 4
2019-09-09	-0.15843	0.0329897	0.281278	3065.8	3380.77	3479.39	3749.48	3703.06	3625.02	down	3088	3423	3492	4144	3457	3482	26.9603	29.9081	31.2063	32.5091	32.349	32.0208	NM_017380.2	2019-09-09	mRNA	chr11:117232285-117362313	+	mmu:53860	Septin-9
Asic2	-0.159491	0.0283892	0.263563	1944.92	2032.61	2063.52	2143.46	2292.32	2313.27	down	1959	2058	2071	2369	2140	2222	19.2587	20.2476	20.8398	20.9265	22.5487	23.0088	NM_007384.3	Asic2	mRNA	chr11:80880169-81968457	-	mmu:11418	Amiloride-sensitive cation channel 1, neuronal (Degenerin)
Capzb	-0.159691	0.0418893	0.310829	6926.85	7801.54	7816.67	8564.81	8708.67	7910.08	down	6977	7899	7845	9466	8130	7598	138.47	156.889	159.368	168.807	172.938	158.855	NM_009798.4	Capzb	mRNA	chr4:139233383-139291783	+	mmu:12345	F-actin-capping protein subunit beta
Azin1	-0.159869	0.0449329	0.320319	4888.6	4776.33	5501.06	5411.59	5697.59	5835.22	down	4924	4836	5521	5981	5319	5605	34.1465	33.5621	39.1892	37.2684	39.5341	40.9412	NM_018745.5	Azin1	mRNA	chr15:38488238-38519263	-	mmu:54375	Antizyme inhibitor 1
Hgsnat	-0.161667	0.0236232	0.24033	1547.79	1594.09	1504.55	1703.73	1765.3	1729.22	down	1559	1614	1510	1883	1648	1661	19.5477	20.2529	19.3796	21.2147	22.1473	21.9369	NM_133970.1	Hgsnat	mRNA	chr8:25944453-25976753	-	mmu:52120	Heparan-alpha-glucosaminide N-acetyltransferase
Rbbp7	-0.161693	0.0114929	0.163862	3875.94	4162.01	4189.82	4640.7	4552.5	4483.9	down	3904	4214	4205	5129	4250	4307	58.8723	63.6028	64.8057	69.4142	68.6656	68.3848	NM_009031.3	Rbbp7	mRNA	chrx:162760421-162778756	+	mmu:245688	Histone-binding protein RBBP7
Casc4	-0.161799	0.0152409	0.190006	3621.78	3865.71	4001.5	4348.45	4253.65	4249.66	down	3648	3914	4016	4806	3971	4082	29.235	31.3989	32.943	34.6075	34.1085	34.4571	NM_199038.3	Casc4	mRNA	chr2:121867130-121935907	+	mmu:319996	Protein CASC4
Prkaca	-0.161971	0.0445956	0.319445	6401.65	7067.71	7506.8	7755.92	7541.09	8171.39	down	6448	7156	7534	8572	7040	7849	95.6972	106.287	114.451	114.313	111.985	122.7	NM_008854.5	Prkaca	mRNA	chr8:83976883-83995594	+	mmu:18747	cAMP-dependent protein kinase catalytic subunit alpha isoform
Ergic3	-0.162345	0.0143527	0.185654	3176	3109.16	3154.57	3510.61	3365.64	3687.48	down	3199	3148	3166	3880	3142	3542	78.4742	77.3316	79.5208	85.5449	82.61	91.5461	NM_025516.4	Ergic3	mRNA	chr2:156008106-156018279	+	mmu:66366	Endoplasmic reticulum-Golgi intermediate compartment protein 3
Ubac2	-0.162954	0.0485013	0.331775	1100.04	1167.42	1197.66	1244.1	1315.41	1321.12	down	1108	1182	1202	1375	1228	1269	17.4975	18.6804	19.4294	19.5109	20.7849	21.1083	NM_026861.2	Ubac2	mRNA	chr14:121878620-122021034	+	mmu:68889	Ubiquitin-associated domain-containing protein 2
Crim1	-0.163371	0.041969	0.311265	4273.06	4913.62	4731.85	5349.16	5321.61	4915.95	down	4304	4975	4749	5912	4968	4722	24.251	28.0533	27.3892	29.9316	30.0022	28.0305	NM_015800.3	Crim1	mRNA	chr17:78200248-78376592	+	mmu:50766	Putative uncharacterized protein
Sar1b	-0.164479	0.0399109	0.302967	1722.53	1648.41	1819.41	1988.74	1988.11	1839.58	down	1735	1669	1826	2198	1856	1767	48.7981	46.9779	52.5683	55.5481	55.9494	52.3475	NM_025535.2	Sar1b	mRNA	chr11:51763687-51791925	+	mmu:66397	SAR1 gene homolog B (S. cerevisiae)
Chmp1a	-0.165536	0.0158153	0.195006	2513.8	2605.45	2599.58	2883.59	3013.22	2760.93	down	2532	2638	2609	3187	2813	2652	39.9665	41.6717	42.1528	45.2015	47.5901	44.0923	NM_145606.3	Chmp1a	mRNA	chr8:123204264-123212760	-	mmu:234852	Charged multivesicular body protein 1a
Kcnc3	-0.166102	0.0235178	0.239933	5369.13	6142.27	6033.14	6520.87	6570.6	6594.16	down	5408	6219	6055	7207	6134	6334	34.5913	39.8157	39.6428	41.4212	42.059	42.6741	NM_008422.2	Kcnc3	mRNA	chr7:44590664-44602141	+	mmu:16504	Potassium voltage-gated channel subfamily C member 3
Kcnab2	-0.166164	0.00731959	0.130795	25008.9	25651.6	25069.2	29077.5	29280.6	26615	down	25190	25972	25160	32137	27335	25565	216.988	223.921	221.866	248.758	252.378	231.94	NM_010598.3	Kcnab2	mRNA	chr4:152390745-152477525	-	mmu:16498	Voltage-gated potassium channel subunit beta-2
Ptpn11	-0.168239	0.00813328	0.136091	8013.98	7724.51	8034.88	8418.23	9088.94	9209.34	down	8072	7821	8064	9304	8485	8846	48.7047	47.2207	49.7974	50.4526	54.8788	56.2133	NM_011202.3	Ptpn11	mRNA	chr5:121130533-121191397	-	mmu:19247	Tyrosine-protein phosphatase non-receptor type 11
Copb2	-0.170597	0.0157397	0.194589	2600.17	2657.8	2799.85	3015.69	2907.18	3146.12	down	2619	2691	2810	3333	2714	3022	29.0056	29.826	31.8547	33.1681	32.2159	35.2531	NM_015827.2	Copb2	mRNA	chr9:98563731-98588382	+	mmu:50797	Coatomer subunit beta'
Plekha3	-0.170705	0.0319627	0.277646	1180.45	1257.29	1255.45	1362.62	1355.04	1439.8	down	1189	1273	1260	1506	1265	1383	15.8497	16.9825	17.1922	18.0386	18.0736	19.4186	NM_031256.3	Plekha3	mRNA	chr2:76675281-76696828	+	mmu:83435	Pleckstrin homology domain-containing family A member 3
Dlat	-0.170835	0.0330189	0.281278	3674.4	3909.17	4328.31	4465.17	4530.01	4414.15	down	3701	3958	4344	4935	4229	4240	30.9829	33.1599	37.2231	37.1292	37.945	37.3962	NM_145614.4	Dlat	mRNA	chr9:50634633-50659780	-	mmu:235339	Dihydrolipoyllysine-residue acetyltransferase component of pyruvate dehydrogenase complex, mitochondrial
Fads3	-0.170939	0.043751	0.315826	966.006	933.341	884.794	1037.8	1037.97	1058.77	down	973	945	888	1147	969	1017	10.0541	9.77232	9.39214	10.6496	10.7317	11.069	NM_021890.3	Fads3	mRNA	chr19:10041548-10059671	+	mmu:60527	Fatty acid desaturase 3, isoform CRA_a
Eif4b	-0.171037	0.00280852	0.0710965	6695.52	7031.17	7175	7910.64	7856.02	7765.37	down	6744	7119	7201	8743	7334	7459	59.1351	62.4874	64.6112	68.8546	68.8953	68.8607	NM_145625.3	Eif4b	mRNA	chr15:102073773-102097173	+	mmu:75705	Eif4b protein
Klhl9	-0.171748	0.0494445	0.334664	2707.4	2558.05	3060.91	3190.31	3144.98	3043.06	down	2727	2590	3072	3526	2936	2923	24.9903	24.2482	29.9283	29.6465	29.2827	28.9053	NM_172871.2	Klhl9	mRNA	chr4:88718292-88722465	-	mmu:242521	Kelch-like protein 9
Pon2	-0.171814	0.032116	0.278025	2036.26	1780.76	1862.25	2116.32	2170.21	2111.3	down	2051	1803	1869	2339	2026	2028	28.7591	25.3011	26.825	29.4699	30.4483	29.9526	NM_183308.2	Pon2	mRNA	chr6:5264147-5298455	-	mmu:330260	Serum paraoxonase/arylesterase 2
Diaph1	-0.171847	0.0291731	0.266568	2038.24	2164.96	2275.75	2553.34	2383.37	2360.11	down	2053	2192	2284	2822	2225	2267	12.0795	12.9072	13.7555	14.9248	14.0315	14.0497	NM_007858.2	Diap1	mRNA	chr18:37843601-37935476	-	mmu:13367	Protein diaphanous homolog 1
Slk	-0.171889	0.0415578	0.309603	3107.5	3499.29	3620.88	3979.3	3891.59	3650	down	3130	3543	3634	4398	3633	3506	14.5271	16.4566	17.2639	18.3412	18.0723	17.1397	NM_009289.3	Slk	mRNA	chr19:47579678-47645246	+	mmu:20874	Slk protein
Pnpo	-0.172725	0.030166	0.269197	1197.33	1143.71	1103	1288.43	1318.62	1275.32	down	1206	1158	1107	1424	1231	1225	20.4808	19.6998	19.2644	21.706	22.3871	21.9117	NM_134021.2	Pnpo	mRNA	chr11:96937825-96943986	-	mmu:103711	Pyridoxine-5'-phosphate oxidase
Fndc5	-0.173406	0.0176352	0.206856	2558.48	2577.8	2633.46	2754.2	2917.89	3091.99	down	2577	2610	2643	3044	2724	2970	31.505	31.933	33.0737	33.4386	35.6933	38.2453	NM_027402.3	Fndc5	mRNA	chr4:129136999-129144593	+	mmu:384061	Fibronectin type III domain-containing protein 5
Slc35a5	-0.173601	0.0251537	0.249186	1220.17	1250.38	1283.35	1382.53	1383.96	1467.91	down	1229	1266	1288	1528	1292	1410	9.82327	10.1103	10.5204	10.9562	11.0589	11.8515	NM_028756.4	Slc35a5	mRNA	chr16:45139573-45158706	-	mmu:74102	Probable UDP-sugar transporter protein SLC35A5
Thap12	-0.173964	0.0113813	0.163366	2279.5	2301.25	2236.89	2584.1	2659.73	2447.56	down	2296	2330	2245	2856	2483	2351	20.8317	21.1565	20.8492	23.2836	24.1459	22.4679
Add2	-0.174037	0.0151171	0.189409	11122.5	12109.7	11351.9	13676.9	13141.2	12198.3	down	11203	12261	11393	15116	12268	11717	46.251	50.6579	48.1528	56.0815	54.2844	50.9518	NM_013458.5	Add2	mRNA	chr6:86082781-86108296	+	mmu:11519	Putative uncharacterized protein
Camk2a	-0.175069	0.0482072	0.331011	109018	116532	118060	141342	131617	114981	down	109807	117988	118488	156214	122871	110445	746.311	802.552	824.305	954.024	895.07	790.672	NM_177407.4	Camk2a	mRNA	chr18:60925725-60943396	+	mmu:12322	Calcium/calmodulin-dependent protein kinase II alpha, isoform CRA_b
Hsd17b12	-0.17552	0.0342827	0.285721	2280.49	2027.67	2303.65	2406.76	2462.64	2598.52	down	2297	2053	2312	2660	2299	2496	40.7941	36.4888	42.0285	42.4478	43.7612	46.6914	NM_019657.4	Hsd17b12	mRNA	chr2:94032689-94157964	-	mmu:56348	Estradiol 17-beta-dehydrogenase 12
Pigt	-0.17567	0.00772861	0.133403	1952.86	1881.5	1951.93	2166.08	2154.14	2215.4	down	1967	1905	1959	2394	2011	2128	25.9341	25.136	26.4376	28.3615	28.418	29.5526	NM_133779.2	Pigt	mRNA	chr2:164497535-164503120	+	mmu:78928	GPI transamidase component PIG-T
Grsf1	-0.175794	0.0162259	0.196535	2375.8	2445.45	2369.41	2612.15	2628.67	2882.73	down	2393	2476	2378	2887	2454	2769	31.8491	32.9792	32.3957	34.5255	35.0061	38.8181	NM_178700.5	Grsf1	mRNA	chr5:88659458-88675666	-	mmu:231413	G-rich sequence factor 1
Snd1	-0.175835	0.0276299	0.259805	2560.46	2940.27	2886.54	3219.27	3181.4	3073.25	down	2579	2977	2897	3558	2970	2952	23.0405	26.6166	26.5008	28.5697	28.4483	27.7787	NM_019776.2	Snd1	mRNA	chr6:28480348-28888832	+	mmu:56463	Staphylococcal nuclease domain-containing protein 1
Tmem229b	-0.176236	0.0448054	0.319788	946.149	1053.84	1047.21	1148.19	1121.52	1173.29	down	953	1067	1051	1269	1047	1127	8.33973	9.34453	9.41417	9.97835	9.82019	10.3882	NM_178745.4	Tmem229b	mRNA	chr12:78961797-78980763	-	mmu:268567	Protein Tmem229b
Nucb1	-0.176401	0.0119235	0.167911	2116.67	2160.02	2124.3	2359.71	2337.31	2537.1	down	2132	2187	2132	2608	2182	2437	14.8396	15.2342	15.1966	16.311	16.2781	17.8669	NM_008749.2	Nucb1	mRNA	chr7:45490458-45510406	-	mmu:18220	Nucleobindin-1
Ndufv3	-0.17663	0.0398419	0.302967	1424.68	1432.11	1604.19	1672.07	1622.83	1746.92	down	1435	1450	1610	1848	1515	1678	31.5373	31.9135	36.2175	36.4933	35.6861	38.8437	NM_030087.2	Ndufv3	mRNA	chr17:31520158-31531326	+	mmu:78330	NADH dehydrogenase [ubiquinone] flavoprotein 3, mitochondrial
Chpf	-0.177571	0.039925	0.302967	2612.09	3024.22	2870.6	3417.42	3081.78	3120.1	down	2631	3062	2881	3777	2877	2997	29.04	33.816	32.511	37.4322	34.0309	34.7904	NM_001001566.3	Chpf	mRNA	chr1:75474569-75479271	-	mmu:74241	Chondroitin sulfate synthase 2
Sephs2	-0.177608	0.0333065	0.282392	1074.22	1116.06	1194.67	1302	1261.85	1263.86	down	1082	1130	1199	1439	1178	1214	16.7886	17.5469	19.0426	20.0626	19.6072	19.841	NM_009266.3	Sephs2	mRNA	chr7:127271879-127274055	-	mmu:20768	Selenide, water dikinase 2
Park7	-0.178129	0.00584257	0.113091	3751.84	3978.3	3821.15	4525.8	4324.34	4217.39	down	3779	4028	3835	5002	4037	4051	136.233	145.322	141.512	162.027	155.984	153.824	NM_020569.3	Park7	mRNA	chr4:150897239-150909651	-	mmu:57320	Protein DJ-1
Coro1c	-0.178763	0.0331514	0.281684	2876.18	3042	3405.66	3584.81	3535.96	3432.42	down	2897	3080	3418	3962	3301	3297	28.0314	29.8251	33.8523	34.4468	34.2339	33.6025	NM_011779.3	Coro1c	mRNA	chr5:113842436-113908758	-	mmu:23790	Coronin-1C
Tusc3	-0.178821	0.00248203	0.0656713	3652.55	3811.39	3843.07	4333.07	4224.72	4240.29	down	3679	3859	3857	4789	3944	4073	80.9595	84.9859	86.8776	94.6937	93.0227	94.408	NM_030254.3	Tusc3	mRNA	chr8:39005867-39165112	+	mmu:80286	Putative uncharacterized protein
Mboat2	-0.179808	0.0150674	0.189409	1360.15	1318.53	1331.18	1478.44	1500.72	1563.69	down	1370	1335	1336	1634	1401	1502	6.81348	6.64453	6.80613	7.30195	7.46794	7.86819	NM_026037.3	Mboat2	mRNA	chr12:24831609-24964397	+	mmu:67216	Putative uncharacterized protein
Nfs1	-0.180802	0.0362352	0.292654	861.76	876.056	860.88	1015.18	934.067	995.266	down	868	887	864	1122	872	956	19.5658	20.339	20.0776	22.8193	20.5293	22.6385	NM_010911.2	Nfs1	mRNA	chr2:156141787-156144180	-	mmu:18041	Cysteine desulfurase, mitochondrial
Mthfd1	-0.181431	0.0281092	0.262831	1170.52	1283.96	1267.41	1387.05	1461.09	1373.18	down	1179	1300	1272	1533	1364	1319	12.288	13.5595	13.5698	14.3565	15.2369	14.48	NM_138745.2	Mthfd1	mRNA	chr12:76255413-76319802	+	mmu:108156	Putative uncharacterized protein
Eny2	-0.181477	0.0293087	0.267153	1507.09	1444.95	1329.18	1610.54	1663.54	1581.39	down	1518	1463	1334	1780	1553	1519	23.1273	22.5028	21.5865	24.241	25.2344	24.1705	NM_175009.3	Eny2	mRNA	chr15:44428111-44438256	+	mmu:223527	Transcription and mRNA export factor ENY2
Emc8	-0.181508	0.0133757	0.176819	2224.89	2256.81	2225.93	2374.19	2620.1	2615.18	down	2241	2285	2234	2624	2446	2512	17.4841	17.7438	17.8124	18.3081	20.4684	20.5617	NM_010926.5	Emc8	mRNA	chr8:120653914-120668121	-	mmu:18117	ER membrane protein complex subunit 8
Psap	-0.181562	5.99e-05	0.00459824	45407.2	46327.3	46079	51567.1	52076.4	52653.3	down	45736	46906	46246	56993	48616	50576	581.464	596.797	601.822	651.119	662.497	677.287	NM_011179.3	Psap	mRNA	chr10:60277628-60302597	+	mmu:19156	Psap protein
Bckdha	-0.181909	0.0236265	0.24033	1037.49	984.699	988.418	1118.33	1138.66	1158.72	down	1045	997	992	1236	1063	1113	18.606	17.7837	18.0979	19.755	20.266	20.8719	NM_007533.5	Bckdha	mRNA	chr7:25629946-25658981	-	mmu:12039	2-oxoisovalerate dehydrogenase subunit alpha, mitochondrial
Phf20	-0.182594	0.0261446	0.253692	2917.87	3339.29	3428.58	3668.95	3652.72	3670.83	down	2939	3381	3441	4055	3410	3526	17.3105	19.9224	20.738	21.4531	21.5194	21.8676	NM_172674.2	Phf20	mRNA	chr2:156196642-156309952	+	mmu:228829	PHD finger protein 20
Cnst	-0.1826	0.0182609	0.210871	1499.15	1567.42	1603.19	1685.64	1780.3	1835.41	down	1510	1587	1609	1863	1662	1763	10.8388	11.3999	11.8286	12.0144	12.7934	13.3358	NM_146105.3	Cnst	mRNA	chr1:179546370-179627478	+	mmu:226744	Consortin
Hp1bp3	-0.182714	0.00863559	0.14148	6994.36	7640.56	6745.55	8194.75	8114.17	7957.97	down	7045	7736	6770	9057	7575	7644	46.1635	50.7304	45.4074	53.3261	53.2004	52.7588	NM_010470.3	Hp1bp3	mRNA	chr4:138216296-138244683	+	mmu:15441	Heterochromatin protein 1-binding protein 3
Rbm34	-0.183244	0.0475919	0.329071	660.22	676.549	638.685	733.79	744.468	765.189	down	665	685	641	811	695	735	6.56046	6.76297	6.47278	7.18905	7.34872	7.63759	NM_172762.2	Rbm34	mRNA	chr8:126947172-126971071	-	mmu:52202	RNA binding motif protein 34
Ap2b1	-0.183305	0.0237676	0.240996	7788.61	8994.64	9170.77	10088.5	9793.78	9587.25	down	7845	9107	9204	11150	9143	9209	47.1164	54.737	56.5745	60.164	58.8538	58.2685	NM_027915.3	Ap2b1	mRNA	chr11:83302734-83398597	+	mmu:71770	AP-2 complex subunit beta
2019-03-08	-0.18364	0.0166104	0.199876	2159.37	2089.89	2134.27	2269.23	2415.51	2567.29	down	2175	2116	2142	2508	2255	2466	15.9335	15.5205	16.0692	16.5089	17.7057	19.0283	NM_027920.5	2019-03-08	mRNA	chr6:116338033-116409540	+	mmu:71779	E3 ubiquitin-protein ligase MARCH8
Abr	-0.183959	0.0116861	0.165507	17074.4	19048.1	18329.6	21714.2	20655.5	19485.8	down	17198	19286	18396	23999	19283	18717	107.699	120.868	117.918	135.047	129.427	123.461	NM_198895.2	Abr	mRNA	chr11:76419104-76495456	-	mmu:109934	Active breakpoint cluster region-related protein
Rnf103	-0.184138	0.0222608	0.232641	1226.12	1303.71	1368.04	1456.72	1478.22	1493.94	down	1235	1320	1373	1610	1380	1435	12.1785	13.0156	13.8362	14.2426	14.583	14.8811	NM_009543.2	Rnf103	mRNA	chr6:71493894-71510881	+	mmu:22644	E3 ubiquitin-protein ligase RNF103
Spcs2	-0.184216	0.0447143	0.319788	2278.5	2337.8	2674.31	2626.63	2729.36	2928.54	down	2295	2367	2684	2903	2548	2813	26.6493	27.5065	31.9011	30.2892	31.7115	34.4056	NM_025668.3	Spcs2	mRNA	chr7:99839428-99858899	-	mmu:66624	Signal peptidase complex subunit 2
Pole3	-0.184964	0.0454459	0.322622	694.968	738.771	700.462	816.127	832.305	777.682	down	700	748	703	902	777	747	13.0999	14.0089	13.4662	15.1843	15.625	14.7247	NM_021498.2	Pole3	mRNA	chr4:62522649-62525068	-	mmu:59001	DNA polymerase epsilon subunit 3
Selenom	-0.185023	0.00919832	0.144886	2599.18	2518.54	2712.17	2893.54	3108.56	2900.43	down	2618	2550	2722	3198	2902	2786	125.083	121.975	133.118	137.291	148.658	140.205
Glul	-0.185081	0.016857	0.201216	64290.5	55235	63085.4	66741.5	69524.8	71341.7	down	64756	55925	63314	73764	64905	68527	854.794	741.348	851.715	871.756	915.508	946.38	NM_008131.4	Glul	mRNA	chr1:153899944-153909723	+	mmu:14645	Glutamine synthetase
Slc7a5	-0.185408	0.0377611	0.295984	2562.45	2431.62	2132.27	2775.92	2664.02	2663.07	down	2581	2462	2140	3068	2487	2558	24.7892	23.6644	21.0382	26.4942	25.6117	25.878	NM_011404.3	Slc7a5	mRNA	chr8:121881150-121907694	-	mmu:20539	Putative uncharacterized protein
Tspan3	-0.185977	0.000278842	0.0139281	8672.21	8976.86	8709.44	10085.8	9871.97	10026.6	down	8735	9089	8741	11147	9216	9631	171.946	179.091	176.121	197.198	194.44	199.69	NM_019793.3	Tspan3	mRNA	chr9:56136592-56160542	-	mmu:56434	Tetraspanin-3
Nsg1	-0.186209	0.0204593	0.223431	6524.76	7066.72	7128.17	7482.67	7548.59	8544.09	down	6572	7155	7154	8270	7047	8207	99.0728	106.903	108.83	110.012	111.937	128.975	NM_010942.3	Nsg1	mRNA	chr5:38137192-38159907	-	mmu:18196	Neuron-specific protein family member 1
Ndufa1	-0.186465	0.00837585	0.139055	1831.74	1884.46	1993.77	2184.18	2147.71	2165.43	down	1845	1908	2001	2414	2005	2080	149.466	154.664	165.945	175.736	173.936	177.219	NM_019443.2	Ndufa1	mRNA	chrx:37187588-37191163	-	mmu:54405	NADH dehydrogenase [ubiquinone] 1 alpha subcomplex subunit 1
Fem1a	-0.187427	0.0173325	0.203948	2113.7	2188.66	2222.94	2613.05	2515.12	2300.77	down	2129	2216	2231	2888	2348	2210	10.5742	11.0148	11.3421	12.8887	12.4993	11.5617	NM_010192.4	Fem1a	mRNA	chr17:56256810-56263610	+	mmu:14154	Protein fem-1 homolog A-A
Hnrnpa3	-0.187548	0.0387499	0.299166	2904.97	2424.71	2461.08	2991.26	2954.31	2926.46	down	2926	2455	2470	3306	2758	2811	19.1917	16.1214	16.5827	19.4841	19.3887	19.4203	NM_198090.2	Hnrnpa3	mRNA	chr2:75659280-75666121	+	mmu:229279	Heterogeneous nuclear ribonucleoprotein A3
Cyb5r3	-0.188063	0.0241822	0.243611	2207.02	2265.7	2419.23	2566.91	2816.13	2469.43	down	2223	2294	2428	2837	2629	2372	29.482	30.447	32.9599	33.8076	37.3699	33.1351	NM_029787.2	Cyb5r3	mRNA	chr15:83153494-83170177	-	mmu:109754	NADH-cytochrome b5 reductase 3
Ak3	-0.188302	0.0445473	0.319406	2411.54	2370.39	2697.23	2707.15	2704.72	3110.73	down	2429	2400	2707	2992	2525	2988	34.4404	33.6606	38.3049	37.6345	38.0345	43.5342	NM_021299.1	Ak3	mRNA	chr19:29020833-29047961	-	mmu:56248	GTP:AMP phosphotransferase AK3, mitochondrial
Dynlt3	-0.188948	0.00175997	0.0530306	3622.77	3866.7	3783.29	4236.26	4326.49	4288.18	down	3649	3915	3797	4682	4039	4119	56.645	60.821	60.3321	65.3066	67.201	67.3497	NM_025975.5	Dynlt3	mRNA	chrx:9654267-9663003	-	mmu:67117	Dynein light chain Tctex-type 3, isoform CRA_d
Nckap1	-0.189149	0.0398038	0.302967	17248.1	20453.5	21250	23243.3	22613.6	21352.4	down	17373	20709	21327	25689	21111	20510	127.658	152.295	160.406	169.619	166.271	158.743	NM_016965.3	Nckap1	mRNA	chr2:80500518-80581380	-	mmu:50884	Nckap1 protein
Fbxo10	-0.189269	0.0380581	0.297019	1519.99	1651.37	1781.54	1867.5	1797.44	1982.2	down	1531	1672	1788	2064	1678	1904	11.1576	12.1946	13.3378	13.5159	13.107	14.6157	NM_001024142.1	Fbxo10	mRNA	chr4:45034247-45084604	-	mmu:269529	F-box only protein 10
Dnajb12	-0.18938	0.0321266	0.278025	1162.58	1311.62	1328.19	1416.01	1488.94	1431.48	down	1171	1328	1333	1565	1390	1375	12.8844	14.6231	15.0127	15.4725	16.3922	15.9356	NM_019965.2	Dnajb12	mRNA	chr10:59879626-59898521	+	mmu:56709	DnaJ homolog subfamily B member 12
Supt6	-0.189417	0.0422765	0.311682	5585.56	6691.41	6820.28	7457.34	7405.05	6913.77	down	5626	6775	6845	8242	6913	6641	29.3848	35.3577	36.5471	38.6368	38.6485	36.512	NM_009297.2	Supt6	mRNA	chr11:78206746-78245987	-	mmu:20926	Putative uncharacterized protein
Brd9	-0.190201	0.0323909	0.279177	2094.83	1882.48	1894.14	2195.04	2404.79	2099.85	down	2110	1906	1901	2426	2245	2017	29.3585	26.5293	27.1196	30.3018	33.4629	29.5473	NM_001024508.2	Brd9	mRNA	chr13:73937811-73960894	+	mmu:105246	Putative uncharacterized protein
Rnh1	-0.190346	0.0361321	0.292138	972.955	982.724	1096.03	1178.95	1183.65	1119.15	down	980	995	1100	1303	1105	1075	15.8314	16.0861	18.1888	18.9136	19.1324	18.2918	NM_145135.3	Rnh1	mRNA	chr7:141160328-141169226	-	mmu:107702	Putative uncharacterized protein
Dmwd	-0.190815	0.00863991	0.14148	3602.91	3756.08	3567.07	4424.46	4109.04	3935.26	down	3629	3803	3580	4890	3836	3780	49.1515	51.5478	49.631	59.511	55.6856	53.926	NM_010058.2	Dmwd	mRNA	chr7:19076258-19082776	+	mmu:13401	Dystrophia myotonica WD repeat-containing protein
Mrpl20	-0.190925	0.0210712	0.225969	1136.77	1122.97	1085.07	1207	1323.98	1288.85	down	1145	1137	1089	1334	1236	1238	50.6242	50.3092	49.2834	52.9965	58.5714	57.7472	NM_025570.2	Mrpl20	mRNA	chr4:155803521-155808831	+	mmu:66448	Mrpl20 protein
Actr3	-0.190982	0.0459927	0.323688	6380.8	7414.38	7949.19	8656.19	8341.26	7823.67	down	6427	7507	7978	9567	7787	7515	84.6384	98.9372	107.541	113.207	109.912	104.242	NM_023735.2	Actr3	mRNA	chr1:125392905-125435727	-	mmu:74117	Actin-related protein 3
Abi1	-0.191101	0.0471557	0.327883	4146.97	5027.2	5128.42	5635.98	5438.37	5253.26	down	4177	5090	5147	6229	5077	5046	42.1071	51.2489	53.1178	56.1727	54.7693	53.4899	NM_145994.2	Abi1	mRNA	chr2:22940308-23040122	-	mmu:11308	Abl interactor 1
Alyref	-0.191694	0.045814	0.323505	717.803	676.549	723.379	771.792	850.515	797.462	down	723	685	726	853	794	766	6.92435	6.56547	7.11701	7.34054	8.1606	7.72727	NM_011568.1	Alyref	mRNA	chr11:120592121-120598365	-	mmu:21681	THO complex subunit 4
Vps45	-0.193398	0.0258144	0.252386	966.006	1009.39	1073.11	1200.67	1151.52	1132.69	down	973	1022	1077	1327	1075	1088	12.4894	13.1015	14.1212	15.2737	14.7591	14.6798	NM_013841.3	Vps45	mRNA	chr3:95999832-96058466	-	mmu:22365	Vacuolar protein sorting-associated protein 45
Laptm4a	-0.194262	0.00910185	0.144282	7549.34	8284.51	8723.39	9166.5	9645.95	9285.34	down	7604	8388	8755	10131	9005	8919	144.87	159.93	170.732	173.432	183.88	178.982	NM_008640.2	Laptm4a	mRNA	chr12:8921664-8938742	+	mmu:17775	Lysosomal-associated protein transmembrane 4A
Fam174a	-0.194703	0.00576647	0.111851	1657	1615.82	1671.94	1930.84	1905.62	1821.88	down	1669	1636	1678	2134	1779	1750	16.294	15.9841	16.768	18.7199	18.6149	17.9955	NM_026321.4	Fam174a	mRNA	chr1:95313623-95335284	+	mmu:67698	NAA6 protein
Ppif	-0.195021	0.0455907	0.323219	693.975	671.61	690.498	798.936	823.735	730.834	down	699	680	693	883	769	702	15.2431	14.8401	15.4685	17.3019	17.9736	16.1246	NM_134084.1	Ppif	mRNA	chr14:25694170-25700468	+	mmu:105675	Peptidyl-prolyl cis-trans isomerase F, mitochondrial
Cstf1	-0.195032	0.0464131	0.325399	635.399	674.573	698.469	774.506	793.743	730.834	down	640	683	701	856	741	702	6.26443	6.70026	7.02327	7.56376	7.81577	7.23761	NM_024199.2	Cstf1	mRNA	chr2:172370734-172382448	+	mmu:67337	Cleavage stimulation factor subunit 1
Phf14	-0.19562	0.032813	0.28038	828.005	880.007	791.133	962.704	979.056	920.309	down	834	891	794	1064	914	884	7.06943	7.5584	6.88904	8.10397	8.30383	7.89272	NM_029404.3	Phf14	mRNA	chr6:11925881-12008013	+	mmu:75725	PHD finger protein 14, isoform CRA_a
Hnrnpa0	-0.195819	0.00237081	0.0641654	6202.09	6677.58	6734.59	7722.44	7451.11	7290.64	down	6247	6761	6759	8535	6956	7003	78.7966	85.3456	87.2647	96.7336	94.0393	93.0414	NM_029872.1	Hnrnpa0	mRNA	chr13:58125879-58128556	-	mmu:77134	Heterogeneous nuclear ribonucleoprotein A0
Slc25a17	-0.196203	0.0124504	0.17128	1055.36	1118.03	1066.14	1235.05	1256.49	1220.14	down	1063	1132	1070	1365	1173	1172	20.8278	22.1968	21.4592	24.0314	24.6332	24.1876	NM_011399.3	Slc25a17	mRNA	chr15:81318911-81360812	-	mmu:20524	Peroxisomal membrane protein PMP34
Tmed4	-0.196207	0.0428622	0.313207	1818.83	2116.56	2240.88	2293.66	2340.52	2442.36	down	1832	2143	2249	2535	2185	2346	30.9121	36.1678	38.8217	38.4133	39.494	41.6725	NM_134020.1	Tmed4	mRNA	chr11:6270369-6274870	-	mmu:103694	Transmembrane emp24 domain-containing protein 4
Fubp3	-0.196812	0.0394774	0.301964	1026.57	1047.91	1006.35	1140.04	1290.77	1101.46	down	1034	1061	1010	1260	1205	1058	9.57441	9.83198	9.57267	10.4834	11.9589	10.3189	NM_001290548.1	Fubp3	mRNA	chr2:31572817-31617519	+	mmu:320267	Protein Fubp3
Surf4	-0.197187	0.0256142	0.251357	1765.22	2049.4	2086.44	2277.37	2246.26	2241.43	down	1778	2075	2094	2517	2097	2153	19.8906	23.0793	23.4472	24.8938	24.3532	24.8982	NM_011512.3	Surf4	mRNA	chr2:26920040-26933928	-	mmu:20932	Surfeit locus protein 4
Sorbs3	-0.19737	0.0397693	0.302967	853.818	914.575	977.458	1099.33	1045.47	1002.55	down	860	926	981	1215	976	963	9.49033	10.2265	11.0808	12.0475	11.5438	11.1935	NM_011366.3	Sorbs3	mRNA	chr14:70180468-70206022	-	mmu:20410	Vinexin-g
Syn2	-0.197403	0.00397533	0.0879239	15125.5	16999.6	16909.7	18647	19107.7	18470.7	down	15235	17212	16971	20609	17838	17742	145.423	166.736	166.39	177.779	182.929	178.351	NM_013681.3	Syn2	mRNA	chr6:115134917-115282006	+	mmu:20965	Synapsin-2
Ube2m	-0.197834	0.0107142	0.157279	4228.38	3627.68	3836.1	4482.36	4437.89	4490.15	down	4259	3673	3850	4954	4143	4313	97.78	84.3517	90.4314	102.211	101.972	104.298	NM_145578.3	Ube2m	mRNA	chr7:13035238-13038273	-	mmu:22192	NEDD8-conjugating enzyme Ubc12
Rasgrf1	-0.197882	0.0179612	0.20858	10715.4	12927.5	12322.3	14045.2	13727.1	13479.8	down	10793	13089	12367	15523	12815	12948	76.4953	92.8395	89.7174	98.8567	97.3476	96.661	NM_011245.2	Rasgrf1	mRNA	chr9:89909909-90026977	+	mmu:19417	Ras-specific guanine nucleotide-releasing factor 1
Sema3c	-0.197951	0.0293905	0.267418	806.163	818.772	885.79	926.512	969.416	984.856	down	812	829	889	1024	905	946	4.99518	5.10368	5.59779	5.66022	5.96702	6.12975	NM_013657.5	Sema3c	mRNA	chr5:17574281-17730268	+	mmu:20348	Semaphorin-3C
Acsl3	-0.198274	0.0127374	0.173368	5209.28	4821.77	5717.28	5987.95	6072.51	6008.04	down	5247	4882	5738	6618	5669	5771	52.5327	49.2183	59.3295	59.382	61.1624	61.8277	NM_028817.3	Acsl3	mRNA	chr1:78657883-78706967	+	mmu:74205	Long-chain-fatty-acid--CoA ligase 3
Adgra3	-0.198578	0.0367285	0.293772	662.205	687.413	739.321	808.889	788.387	799.545	down	667	696	742	894	736	768	5.02915	5.25184	5.72654	6.05681	5.94785	6.09938
Foxred1	-0.198989	0.0348035	0.28735	649.299	655.808	661.602	718.409	756.251	783.929	down	654	664	664	794	706	753	9.65113	9.80625	10.0297	10.5283	11.1666	11.7045	NM_172291.2	Foxred1	mRNA	chr9:35204208-35211055	-	mmu:235169	FAD-dependent oxidoreductase domain-containing protein 1
Elmo2	-0.199051	0.0497975	0.335604	5069.3	5759.06	6388.85	6950.65	6713.07	6099.65	down	5106	5831	6412	7682	6267	5859	36.7432	41.9916	47.2272	49.6619	48.3341	44.4084	NM_207706.1	Elmo2	mRNA	chr2:165291112-165326479	-	mmu:140579	Engulfment and cell motility protein 2
Fam155a	-0.199163	0.00373848	0.0836802	3565.19	3778.8	3840.08	4465.17	4114.39	4257.99	down	3591	3826	3854	4935	3841	4090	35.8029	38.1753	39.331	44.2108	41.0451	42.9519	NM_173446.2	Fam155a	mRNA	chr8:9205902-9771161	-	mmu:270028	Putative uncharacterized protein
Trp53bp2	-0.199192	0.0309042	0.273003	1145.7	1164.45	1337.15	1379.82	1404.31	1403.37	down	1154	1179	1342	1525	1311	1348	8.93853	9.1392	10.6398	10.6137	10.892	10.9978	NM_173378.2	Trp53bp2	mRNA	chr1:182409172-182462432	+	mmu:209456	Apoptosis-stimulating of p53 protein 2
Washc2	-0.199233	0.00826964	0.137689	3196.85	2975.83	3076.85	3302.51	3685.92	3633.35	down	3220	3013	3088	3650	3441	3490	25.2538	23.6486	24.7896	25.7219	28.9248	28.8306
Zfp777	-0.19929	0.0335407	0.282699	939.2	918.526	843.942	1078.52	979.056	1043.16	down	946	930	847	1192	914	1002	10.0361	9.87394	9.19765	11.3629	10.3928	11.1969	NM_001081382.1	Zfp777	mRNA	chr6:48024205-48048911	-	mmu:72306	Zinc finger protein 777
Msi2	-0.199344	0.0297198	0.268597	3922.6	3276.08	3528.21	3859.86	4115.46	4342.32	down	3951	3317	3541	4266	3842	4171	20.7366	17.4225	19.0229	20.1182	21.6123	23.0583	NM_054043.3	Msi2	mRNA	chr11:88343889-88718101	-	mmu:76626	RNA-binding protein Musashi homolog 2
Ube2e2	-0.199873	0.0108788	0.158444	2213.97	2492.86	2355.46	2761.44	2771.14	2578.74	down	2230	2524	2364	3052	2587	2477	49.4597	56.0235	53.6678	60.8232	61.4974	57.8667	NM_144839.1	Ube2e2	mRNA	chr14:18574294-18888441	-	mmu:218793	Ubiquitin-conjugating enzyme E2 E2
Pex2	-0.199937	0.0457966	0.323505	717.803	662.721	650.642	738.314	815.166	780.805	down	723	671	653	816	761	750	11.9075	11.0595	11.0081	12.0756	13.4332	13.0106	NM_008994.4	Pex2	mRNA	chr3:5560499-5563729	-	mmu:19302	Peroxisome biogenesis factor 2
Myh14	-0.200083	0.0229888	0.23623	1399.86	1287.91	1452.74	1630.44	1632.47	1492.9	down	1410	1304	1458	1802	1524	1434	7.32857	6.78284	7.75671	8.41575	8.48983	7.86707	NM_028021.3	Myh14	mRNA	chr7:44605819-44665503	-	mmu:71960	Myosin-14
Eci2	-0.200145	0.0142548	0.184989	901.473	891.859	933.617	1027.85	1047.61	1057.73	down	908	903	937	1136	978	1016	17.586	17.522	18.5946	19.7478	20.2794	20.7243	NM_011868.3	Eci2	mRNA	chr13:34977750-34994144	-	mmu:23986	Enoyl-CoA delta isomerase 2, mitochondrial
Sesn1	-0.200746	0.0241021	0.243062	2085.9	2075.08	1961.89	2288.23	2574.04	2175.84	down	2101	2101	1969	2529	2403	2090	18.6321	18.6464	17.8732	20.1602	22.8404	19.5226	NM_001162908.1	Sesn1	mRNA	chr10:41809935-41908424	+	mmu:140742	Sestrin-1
Mrps34	-0.201611	0.008068	0.136082	1385.96	1482.48	1375.02	1661.21	1591.77	1626.16	down	1396	1501	1380	1836	1486	1562	51.4412	55.3474	52.0137	61.0012	58.6447	60.5398	NM_023260.1	Mrps34	mRNA	chr17:24895116-24896289	+	mmu:79044	28S ribosomal protein S34, mitochondrial
Btf3	-0.201869	0.0208551	0.225137	1163.58	1075.56	1236.52	1314.67	1348.61	1334.66	down	1172	1089	1241	1453	1259	1282	36.2868	33.743	39.3291	40.4227	41.7793	41.8086	NM_145455.3	Btf3	mRNA	chr13:98309896-98316967	-	mmu:218490	Transcription factor BTF3
Tfdp2	-0.202714	0.0458395	0.323505	1171.52	1393.59	1339.15	1531.82	1571.42	1389.83	down	1180	1411	1344	1693	1467	1335	5.42007	6.4861	6.31891	6.98744	7.22216	6.45893	NM_178667.4	Tfdp2	mRNA	chr9:96258742-96319084	+	mmu:211586	Transcription factor Dp-2
Stim1	-0.203127	0.00618267	0.116198	2407.57	2582.74	2410.27	2736.11	2792.56	2992.05	down	2425	2615	2419	3024	2607	2874	18.7867	20.2659	19.198	21.0626	21.6628	23.4588	NM_009287.4	Stim1	mRNA	chr7:102267806-102437318	+	mmu:20866	Stromal interaction molecule 1
Fam213a	-0.203858	0.0187848	0.213574	4620.55	4902.76	5510.03	6059.43	5710.45	5543.72	down	4654	4964	5530	6697	5331	5325	100.324	107.089	122.018	129.717	123.169	120.908	NM_027464.3	Fam213a	mRNA	chr14:40993740-41013775	-	mmu:70564	Redox-regulatory protein FAM213A
Tada2b	-0.205109	0.0281459	0.262831	1168.54	1398.53	1264.42	1451.29	1480.37	1485.61	down	1177	1416	1269	1604	1382	1427	12.3051	14.6063	13.5255	14.5794	15.1942	15.6172	NM_001170454.1	Tada2b	mRNA	chr5:36473670-36484285	-	mmu:231151	Protein Tada2b
Oscp1	-0.205461	0.0204755	0.223444	1204.28	1384.7	1266.41	1469.39	1437.52	1538.71	down	1213	1402	1271	1624	1342	1478	8.17353	9.45433	8.76626	9.8327	9.69204	10.4901	NM_172701.2	Oscp1	mRNA	chr4:126058565-126092195	+	mmu:230751	Protein OSCP1
Wtap	-0.20587	0.018579	0.212729	978.912	1024.21	922.656	1120.14	1092.6	1161.84	down	986	1037	926	1238	1020	1116	10.4506	10.9996	10.0461	11.7903	11.5872	12.459	NM_175394.2	Wtap	mRNA	chr17:12973552-12992546	-	mmu:60532	MCG16685, isoform CRA_d
9530068E07Rik	-0.206096	0.0112149	0.161914	2411.54	2647.92	2689.25	2988.54	2811.84	3137.8	down	2429	2681	2699	3303	2625	3014	33.1914	36.6631	37.7503	40.555	38.4451	43.3808	NM_153117.2	9530068E07Rik	mRNA	chr11:52396428-52408728	+	mmu:213673	RIKEN cDNA 9530068E07, isoform CRA_a
Smox	-0.206364	0.027227	0.257601	1807.91	1636.56	1993.77	2041.22	2098.44	2135.24	down	1821	1657	2001	2256	1959	2051	26.7558	24.3649	30.0936	29.7841	30.8501	31.7416	NM_145533.2	Smox	mRNA	chr2:131491943-131525172	+	mmu:228608	Spermine oxidase, isoform CRA_a
Ndufa3	-0.206515	0.0177884	0.20765	2586.27	2440.51	2922.41	3094.41	2992.87	3084.7	down	2605	2471	2933	3420	2794	2963	170.863	162.198	196.912	201.618	196.417	204.704	NM_025348.2	Ndufa3	mRNA	chr7:3617373-3620327	+	mmu:66091	NADH dehydrogenase [ubiquinone] 1 alpha subcomplex subunit 3
Slc35f3	-0.20684	0.0410605	0.307902	1141.73	1215.81	1402.92	1446.77	1409.67	1483.53	down	1150	1231	1408	1599	1316	1425	16.8529	18.0225	21.0836	21.0189	20.6344	21.958	NM_175434.3	Slc35f3	mRNA	chr8:126298558-126395482	+	mmu:210027	Putative thiamine transporter SLC35F3
Cox5b	-0.207259	0.00277888	0.0704661	4876.69	4355.59	4703.95	5400.73	5232.7	5455.23	down	4912	4410	4721	5969	4885	5240	191.818	172.347	188.705	209.445	204.46	215.535	NM_009942.2	Cox5b	mRNA	chr1:36691449-36693386	+	mmu:12859	Cytochrome c oxidase subunit 5B, mitochondrial
Rab40c	-0.207402	0.00701164	0.127434	1090.11	1099.27	1133.89	1282.1	1303.62	1251.37	down	1098	1113	1138	1417	1217	1202	14.8137	15.0679	15.7286	17.1622	17.5821	17.0658	NM_139154.2	Rab40c	mRNA	chr17:25882114-25919714	-	mmu:224624	Ras-related protein Rab-40C
Carhsp1	-0.207655	0.0420958	0.311616	1990.59	1692.85	2004.74	2000.51	2281.61	2288.28	down	2005	1714	2012	2211	2130	2198	23.6973	20.2735	24.3407	23.4807	26.9822	27.3633	NM_025821.2	Carhsp1	mRNA	chr16:8658580-8672155	-	mmu:52502	Putative uncharacterized protein
Xylt2	-0.207987	0.0271436	0.257509	683.054	663.709	653.631	779.935	733.757	796.421	down	688	672	656	862	685	765	6.75187	6.59992	6.58961	7.60118	7.2051	7.90776	NM_145828.3	Xylt2	mRNA	chr11:94663851-94677515	-	mmu:217119	Xylosyltransferase 2
Rac1	-0.208027	0.00522407	0.105509	7034.07	7154.63	8070.75	8710.48	8561.92	8438.94	down	7085	7244	8100	9627	7993	8106	75.3144	76.8029	83.9568	88.2749	86.9461	86.1134	NM_009007.2	Rac1	mRNA	chr5:143505482-143527993	-	mmu:19353	RAS-related C3 botulinum substrate 1
Snta1	-0.208232	0.00779998	0.133451	1076.21	1063.71	1072.11	1212.43	1282.2	1217.02	down	1084	1077	1076	1340	1197	1169	17.1827	17.1166	17.458	19.0856	20.3363	19.5179	NM_009228.2	Snta1	mRNA	chr2:154376313-154408081	-	mmu:20648	Alpha-1-syntrophin
Chid1	-0.208511	0.0300557	0.269174	1529.92	1645.45	1787.52	1935.36	1767.44	2031.13	down	1541	1666	1794	2139	1650	1951	13.3052	14.1802	15.5679	16.4483	14.9722	17.5792	NM_026522.5	Chid1	mRNA	chr7:141493138-141539804	-	mmu:68038	Chitinase domain-containing protein 1
Ptprn	-0.208601	0.00447607	0.09559	12009	13532.9	12322.3	14320.2	14105.3	15329.8	down	12096	13702	12367	15827	13168	14725	114.976	130.331	120.313	135.165	134.141	147.425	NM_008985.2	Ptprn	mRNA	chr1:75247027-75264213	-	mmu:19275	Receptor-type tyrosine-protein phosphatase-like N
Dbt	-0.209233	0.0228595	0.236053	823.041	902.723	929.631	1053.18	1014.41	1001.51	down	829	914	933	1164	947	962	8.48312	9.36012	9.77243	10.7027	10.3864	10.3689	NM_010022.3	Dbt	mRNA	chr3:116513070-116549981	+	mmu:13171	Lipoamide acyltransferase component of branched-chain alpha-keto acid dehydrogenase complex, mitochondrial
mt-Cytb	-0.209852	0.0271025	0.257334	244933	198254	200740	257764	248974	238007	down	246706	200731	201467	284886	232430	228617	7338.51	5999.32	6142.81	7651.39	7438.72	7205.24	X57780	CYTB	mRNA	chrm:14145-15288	+	mmu:17711	Cytochrome b
Atox1	-0.209997	0.0129132	0.174263	889.559	899.76	935.609	1089.38	1040.11	1021.29	down	896	911	939	1204	971	981	55.9445	56.9248	60.0116	67.5482	64.9804	64.5171	NM_009720.2	Atox1	mRNA	chr11:55446641-55461239	-	mmu:11927	Copper transport protein ATOX1
Dennd2a	-0.210241	0.0235733	0.24033	996.783	1159.52	1144.85	1273.95	1286.48	1258.66	down	1004	1174	1149	1408	1201	1209	7.59044	8.88251	8.89147	9.56476	9.73174	9.62755	NM_172477.4	Dennd2a	mRNA	chr6:39462378-39557867	-	mmu:209773	Dennd2a protein
Tns3	-0.210327	0.0278248	0.260814	3012.19	2931.38	3401.67	3311.56	3593.8	3908.19	down	3034	2968	3414	3660	3355	3754	13.6958	13.4081	15.7745	14.8453	16.2322	17.8493	NM_001083587.1	Tns3	mRNA	chr11:8431652-8664535	-	mmu:319939	Tensin-3
Fbxo34	-0.210507	0.00844563	0.139372	2108.73	2331.87	2281.73	2747.87	2525.84	2502.74	down	2124	2361	2290	3037	2358	2404	20.9908	23.3509	23.1649	26.9863	24.9765	25.0245	NM_030236.3	Fbxo34	mRNA	chr14:47472634-47531900	+	mmu:78938	F-box only protein 34
Elmod3	-0.210639	0.0426886	0.313141	660.22	580.745	623.74	697.599	704.835	755.82	down	665	588	626	771	658	726	8.99336	7.92241	8.62661	9.32692	9.4948	10.2953	NM_144917.5	Elmod3	mRNA	chr6:72565934-72598343	-	mmu:232089	ELMO domain-containing protein 3
D430019H16Rik	-0.212929	0.00737642	0.130868	4639.41	5294.86	5177.24	6056.71	5931.11	5526.02	down	4673	5361	5196	6694	5537	5308	27.2812	31.3219	31.0497	35.1149	34.6463	32.6404	NM_001252508.1	D430019H16Rik	mRNA	chr12:105453856-105493095	+	mmu:268595	MCG1155
Sumf1	-0.213182	0.0211093	0.226082	789.285	835.562	827.999	912.036	923.355	1008.8	down	795	846	831	1008	862	969	10.3565	11.0293	11.0806	11.7989	12.0355	13.2961	NM_145937.3	Sumf1	mRNA	chr6:108107028-108185582	-	mmu:58911	Sulfatase-modifying factor 1
Srp14	-0.213211	0.00924191	0.144901	2361.9	2555.08	2687.26	3088.07	2800.06	2925.42	down	2379	2587	2697	3413	2614	2810	100.702	109.591	116.854	129.813	118.594	125.287	NM_009273.4	Srp14	mRNA	chr2:118475850-118479711	-	mmu:20813	Signal recognition particle 14 kDa protein
Bag5	-0.213236	0.00211164	0.0592916	1408.8	1415.32	1387.97	1621.4	1635.69	1626.16	down	1419	1433	1393	1792	1527	1562	22.4561	22.6473	22.7593	25.4564	25.8796	26.0818	NM_027404.2	Bag5	mRNA	chr12:111709488-111713257	-	mmu:70369	BAG family molecular chaperone regulator 5
Cnih3	-0.213809	0.0376134	0.295589	2056.11	2195.57	2389.34	2826.59	2562.26	2311.18	down	2071	2223	2398	3124	2392	2220	26.2205	28.1666	31.0763	35.5394	32.4591	29.6053	NM_028408.3	Cnih3	mRNA	chr1:181352630-181460641	+	mmu:72978	Protein cornichon homolog 3
Ifrd1	-0.214184	0.0241892	0.243611	1087.13	982.724	1020.3	1102.95	1244.71	1238.88	down	1095	995	1024	1219	1162	1190	10.9497	9.95736	10.4811	10.9529	12.4539	12.534	NM_013562.2	Ifrd1	mRNA	chr12:40203362-40217513	-	mmu:15982	Interferon-related developmental regulator 1
Mt3	-0.215328	0.0413741	0.308777	13053.5	12652	16364.7	16962.2	16047.3	15831.6	down	13148	12810	16424	18747	14981	15207	828.656	807.914	1059.45	1061.58	1011.9	1009.44	NM_013603.2	Mt3	mRNA	chr8:94152746-94153985	+	mmu:17751	Metallothionein-3
Csad	-0.215661	0.0371713	0.295091	571.859	607.412	661.602	702.123	708.048	727.711	down	576	615	664	776	661	699	8.56702	9.13728	10.0889	10.3481	10.5166	10.9284	NM_144942.4	Csad	mRNA	chr15:102177319-102188975	-	mmu:246277	Cysteine sulfinic acid decarboxylase
Kif1c	-0.215826	0.000449938	0.0194125	5548.82	5153.62	5272.89	6098.33	6351.01	6104.86	down	5589	5218	5292	6740	5929	5864	28.2452	26.4007	27.3851	30.6333	32.1202	31.2201	NM_153103.2	Kif1c	mRNA	chr11:70700548-70707568	+	mmu:16562	Kinesin-like protein KIF1C
Rgs12	-0.216079	0.0189588	0.214114	1127.83	1196.06	1063.15	1379.82	1321.83	1231.59	down	1136	1211	1067	1525	1234	1183	7.01259	7.48133	6.74194	8.45879	8.1645	7.69204	NM_173402.2	Rgs12	mRNA	chr5:34999057-35033591	+	mmu:71729	Regulator of G-protein-signaling 12
Mrpl35	-0.216706	0.0359784	0.29137	620.507	691.364	668.577	760.03	725.187	816.202	down	625	700	671	840	677	784	5.68278	6.40487	6.29065	6.85179	6.58703	7.50607	NM_025430.3	Mrpl35	mRNA	chr6:71812997-71823810	-	mmu:66223	39S ribosomal protein L35, mitochondrial
Fam110b	-0.217099	0.0272673	0.257601	1029.55	1196.06	1051.19	1343.62	1216.86	1247.21	down	1037	1211	1055	1485	1136	1198	10.9124	12.7532	11.3635	14.0413	12.8125	13.2787	NM_173426.2	Fam110b	mRNA	chr4:5772879-5799946	+	mmu:242297	Protein FAM110B
Hmgb1	-0.218327	0.0106766	0.157191	2070.01	2038.53	1851.29	2428.48	2342.67	2161.27	down	2085	2064	1858	2684	2187	2076	24.9712	24.6688	22.77	28.8759	28.1164	26.1645	NM_010439.3	Hmgb1	mRNA	chr5:149048228-149051300	-	mmu:15289	High mobility group protein B1
Srsf5	-0.218693	0.00419218	0.0912289	4197.61	3677.07	4146.97	4598.18	4782.81	4608.83	down	4228	3723	4162	5082	4465	4427	91.0826	80.2652	91.7746	98.3724	103.095	100.454	NM_009159.2	Srsf5	mRNA	chr12:80945520-80950503	+	mmu:20384	Serine/arginine-rich splicing factor 5
Chst2	-0.219234	0.0199069	0.220308	5055.4	4771.4	5969.37	6154.43	6157.13	6076.75	down	5092	4831	5991	6802	5748	5837	23.472	22.286	28.267	28.1732	28.3983	28.3405	NM_018763.2	Chst2	mRNA	chr9:95399292-95406722	-	mmu:54371	Carbohydrate sulfotransferase 2
Nsa2	-0.219877	0.023012	0.23623	704.896	720.006	761.241	867.7	882.65	795.38	down	710	729	764	959	824	764	12.0729	11.8568	12.6648	13.7258	14.0258	12.6506	NM_021552.5	Nsa2	mRNA	chr13:97130984-97137852	-	mmu:59050	5730427N09Rik protein
Stk39	-0.219938	0.0249129	0.24788	2269.57	2796.07	2661.36	2839.25	3050.71	3110.73	down	2286	2831	2671	3138	2848	2988	21.8379	27.065	26.1173	26.9355	29.1601	30.0657	NM_016866.2	Stk39	mRNA	chr2:68210445-68472268	-	mmu:53416	Serine/threonine kinase 39, STE20/SPS1 homolog (Yeast)
Ndufb11	-0.220175	0.000397887	0.0178929	2922.84	2753.6	2892.52	3352.27	3313.15	3315.82	down	2944	2788	2903	3705	3093	3185	113.911	106.962	113.284	128.026	126.915	129.31	NM_019435.4	Ndufb11	mRNA	chrx:20615326-20617619	-	mmu:104130	NADH dehydrogenase [ubiquinone] 1 beta subcomplex subunit 11, mitochondrial
Fam19a5	-0.22078	0.0106591	0.157089	3532.42	3855.83	4267.53	4408.17	4543.93	4631.74	down	3558	3904	4283	4872	4242	4449	45.3702	49.8205	55.9027	55.8226	57.9761	59.7562	NM_134096.2	Fam19a5	mRNA	chr15:87625230-87759364	+	mmu:106014	Protein FAM19A5
Nrn1	-0.221047	0.0100722	0.151697	5677.89	6470.18	6541.29	7699.82	7296.86	6785.72	down	5719	6551	6565	8510	6812	6518	108.59	124.484	127.593	145.19	138.631	130.359	NM_153529.2	Nrn1	mRNA	chr13:36726458-36730668	-	mmu:68404	Neuritin
Hnrnpab	-0.221451	0.0172407	0.20335	2438.35	2664.71	2984.19	3264.51	3123.55	3039.94	down	2456	2698	2995	3608	2916	2920	75.9671	84.2557	89.2248	94.1546	91.5649	89.3397	NM_010448.3	Hnrnpab	mRNA	chr11:51601174-51606847	-	mmu:15384	S1 protein C2
Cox7a2l	-0.221692	0.00032229	0.0153268	2744.13	2842.49	2704.2	3244.6	3251.02	3172.15	down	2764	2878	2714	3586	3035	3047	81.3994	84.8514	81.8112	94.8924	95.7979	94.5174	NM_009187.3	Cox7a2l	mRNA	chr17:83501919-83514333	-	mmu:20463	Cytochrome c oxidase subunit 7A-related protein, mitochondrial
Zfp346	-0.221791	0.0354418	0.289798	716.81	776.303	871.841	902.083	923.355	932.802	down	722	786	875	997	862	896	8.95908	9.6151	10.7471	10.4997	11.0688	10.8671	NM_012017.2	Zfp346	mRNA	chr13:55105332-55132705	+	mmu:26919	Zinc finger protein 346
Dcaf7	-0.221904	0.00334163	0.0776011	6806.72	7315.61	6614.03	8439.04	8214.86	7529.05	down	6856	7407	6638	9327	7669	7232	40.2822	43.5584	39.915	49.2333	48.2871	44.75	NM_027946.3	Dcaf7	mRNA	chr11:106036872-106059324	+	mmu:71833	DDB1- and CUL4-associated factor 7
Eif3m	-0.222061	0.00426176	0.0923381	1101.03	1103.22	1098.02	1243.19	1283.27	1326.33	down	1109	1117	1102	1374	1198	1274	33.7	32.8301	32.8237	36.4316	37.3895	39.4344	NM_145380.2	Eif3m	mRNA	chr2:104999656-105017080	-	mmu:98221	Eukaryotic translation initiation factor 3 subunit M
Sh3bgrl3	-0.222074	0.0114246	0.163672	1410.79	1389.64	1511.52	1788.78	1673.18	1565.77	down	1421	1407	1517	1977	1562	1504	106.565	106.01	112.847	129.005	123.182	116.269	NM_080559.1	Sh3bgrl3	mRNA	chr4:134127413-134128739	-	mmu:73723	SH3 domain-binding glutamic acid-rich-like protein 3
Zfp1	-0.22221	0.0298433	0.268856	565.903	524.449	519.119	642.406	624.496	610.069	down	570	531	521	710	583	586	10.0112	9.30075	9.36938	11.1657	10.9363	10.8214	NM_011742.2	Zfp1	mRNA	chr8:111643537-111670682	+	mmu:22640	Zinc finger protein 1
Foxo1	-0.222901	0.0211923	0.226128	1144.71	1185.19	1279.36	1521.87	1306.84	1381.5	down	1153	1200	1284	1682	1220	1327	4.49477	4.68159	5.12346	5.89172	5.09744	5.44885	NM_019739.3	Foxo1	mRNA	chr3:52268336-52353221	+	mmu:56458	Putative uncharacterized protein
Arsb	-0.223928	0.000940578	0.0334141	3650.57	3780.77	3672.69	4517.65	4361.83	4087.26	down	3677	3828	3686	4993	4072	3926	30.7591	32.0469	31.5613	37.5301	36.5092	34.5929	NM_009712.3	Arsb	mRNA	chr13:93771630-93943016	+	mmu:11881	Arsb protein
Dlg5	-0.223975	0.035305	0.28954	1203.29	1364.95	1477.65	1510.11	1515.72	1700.07	down	1212	1382	1483	1669	1415	1633	5.21464	5.95064	6.53105	6.45232	6.52517	7.40055	NM_027726.1	Dlg5	mRNA	chr14:24133953-24245920	-	mmu:71228	Protein Dlg5
Thumpd1	-0.224236	0.00345888	0.0793304	1591.48	1693.84	1752.65	2024.03	1952.76	1907.25	down	1603	1715	1759	2237	1823	1832	20.1367	21.5603	22.6173	25.2499	24.5446	24.2403	NM_145585.2	Thumpd1	mRNA	chr7:119715093-119720798	-	mmu:233802	THUMP domain-containing protein 1
Tmem123	-0.224275	0.038518	0.298334	620.507	576.795	682.527	718.409	764.821	713.135	down	625	584	685	794	714	685	7.26242	6.79123	8.14727	8.2901	8.89229	8.38394	NM_133739.2	Tmem123	mRNA	chr9:7764041-7794333	+	mmu:71929	Porimin
Tmem115	-0.224372	0.00872379	0.142072	845.875	841.488	886.786	1031.47	1003.69	971.322	down	852	852	890	1140	937	933	13.1174	13.1275	14.0256	15.7708	15.4619	15.1303	NM_019704.2	Tmem115	mRNA	chr9:107533945-107538673	+	mmu:56395	Putative uncharacterized protein
Tubg2	-0.225256	0.047899	0.329929	1033.52	951.119	824.014	1079.42	1036.9	1167.04	down	1041	963	827	1193	968	1121	20.5871	19.196	16.6766	20.7825	20.0218	22.8611	NM_134028.2	Tubg2	mRNA	chr11:101155907-101161787	+	mmu:103768	Tubulin gamma chain
Sowaha	-0.225819	0.0428485	0.313207	3551.29	4072.13	4694.99	5113.91	4782.81	4507.85	down	3577	4123	4712	5652	4465	4330	33.706	38.9826	45.3066	47.8562	45.4363	43.3358	NM_183173.2	Sowaha	mRNA	chr11:53476573-53480274	-	mmu:237761	Ankrd43 protein
Nsmf	-0.226218	0.00414799	0.0906976	18943.8	18782.4	18972.2	23523.8	22922.1	19876.2	down	19081	19017	19041	25999	21399	19092	218.015	217.452	222.723	266.925	262.123	229.746	NM_020276.3	Nsmf	mRNA	chr2:25054384-25062881	+	mmu:56876	NMDA receptor synaptonuclear-signaling and neuronal migration factor
Apmap	-0.226483	0.00242019	0.064903	1632.18	1799.52	1722.76	2008.65	1972.04	2049.87	down	1644	1822	1729	2220	1841	1969	24.8468	27.5582	26.7476	30.1481	29.822	31.3452	NM_027977.2	Apmap	mRNA	chr2:150583080-150608567	-	mmu:71881	Adipocyte plasma membrane-associated protein
Slc35a1	-0.226631	0.0364706	0.293604	499.384	562.967	510.151	596.261	641.635	602.782	down	503	570	512	659	599	579	8.33292	9.45014	8.68199	9.80963	10.6358	10.1033	NM_011895.3	Slc35a1	mRNA	chr4:34663257-34687438	-	mmu:24060	CMP-sialic acid transporter
Ssfa2	-0.226956	0.00542314	0.107834	1883.36	2077.05	1980.82	2172.42	2424.07	2359.07	down	1897	2103	1988	2401	2263	2266	12.3991	13.7562	13.3003	14.1011	15.8534	15.6006	NM_080558.4	Ssfa2	mRNA	chr2:79635455-79672966	+	mmu:70599	Sperm-specific antigen 2 homolog
Arhgef4	-0.227069	0.000202975	0.0113442	7387.51	7831.17	7933.25	9284.12	8766.52	9045.89	down	7441	7929	7962	10261	8184	8689	38.7779	41.3143	42.4469	48.0298	45.6695	47.6345	NM_183019.2	Arhgef4	mRNA	chr1:34801794-34801964	+	mmu:226970	Rho guanine nucleotide exchange factor 4
Mapk4	-0.22731	0.00138983	0.0460749	1733.45	1728.41	1695.85	1953.46	2101.65	1984.29	down	1746	1750	1702	2159	1962	1906	12.8748	12.9068	12.8397	14.3302	15.4857	14.8159	NM_172632.2	Mapk4	mRNA	chr18:73928486-74064929	-	mmu:225724	Mitogen-activated protein kinase 4
Syap1	-0.227759	0.0109171	0.158693	931.257	1014.33	1045.21	1178.05	1201.86	1122.28	down	938	1027	1049	1302	1122	1078	15.1819	16.6352	17.3788	18.9353	19.4639	18.378	NM_025932.2	Syap1	mRNA	chrx:162857057-162888447	-	mmu:67043	Putative uncharacterized protein
Rfx5	-0.227871	0.021171	0.226128	576.824	557.042	575.913	636.072	678.055	689.191	down	581	564	578	703	633	662	4.41024	4.2845	4.49091	4.7949	5.14996	5.29299	NM_017395.2	Rfx5	mRNA	chr3:94954075-94959496	+	mmu:53970	DNA-binding protein Rfx5
mt-Nd4	-0.227947	0.00737384	0.130868	120339	100023	103677	131358	125782	122363	down	121210	101272	104053	145179	117424	117535	2975.17	2488.03	2614.68	3202.78	3089.14	3037.99	W0TGY1_MOUSE	ND4	mRNA	chrm:10167-11544	+	mmu:17719	NADH-ubiquinone oxidoreductase chain 4
Trim2	-0.228055	0.0341872	0.285721	10965.6	13599.1	14733.6	15486.5	15250.4	15291.3	down	11045	13769	14787	17116	14237	14688	50.2273	62.6675	68.8295	69.9383	69.3916	70.3548	NM_030706.3	Trim2	mRNA	chr3:84160439-84304809	-	mmu:80890	Tripartite motif-containing protein 2
Qsox1	-0.228431	0.025174	0.249186	717.803	678.524	725.371	760.03	858.013	869.297	down	723	687	728	840	801	835	7.30465	6.93668	7.51818	7.61515	8.66179	8.87368	NM_023268.2	Qsox1	mRNA	chr1:155778159-155812851	-	mmu:104009	Sulfhydryl oxidase 1
Car4	-0.228805	0.0269614	0.25725	700.925	796.056	783.162	949.132	879.437	842.229	down	706	806	786	1049	821	809	18.9872	21.6933	21.6371	25.3496	23.6654	22.9172	NM_007607.2	Car4	mRNA	chr11:84957788-84966044	+	mmu:12351	Carbonic anhydrase 4
H3f3b	-0.228938	0.00142863	0.0468394	5074.26	5418.32	5814.93	6337.2	6326.37	6448.41	down	5111	5486	5836	7004	5906	6194	68.6732	73.7685	80.2632	84.5722	85.0528	87.6756	NM_008211.3	H3f3b	mRNA	chr11:116021961-116024504	-	mmu:15081	H3 histone, family 3B
Cat	-0.229181	0.00915828	0.144561	1202.29	1317.54	1398.93	1564.39	1516.79	1511.64	down	1211	1334	1404	1729	1416	1452	15.6549	17.2583	18.5778	20.0835	19.6193	19.7711	NM_009804.2	Cat	mRNA	chr2:103453849-103485160	-	mmu:12359	Catalase, isoform CRA_a
Lsm4	-0.229389	0.0283816	0.263563	635.399	565.93	569.935	721.123	669.486	685.027	down	640	573	572	797	625	658	23.3714	20.9408	21.3806	26.1518	24.4624	25.3097	NM_015816.4	Lsm4	mRNA	chr8:70673385-70678519	+	mmu:50783	U6 snRNA-associated Sm-like protein LSm4
Acadl	-0.23033	0.0291602	0.266568	1221.16	1038.03	1304.27	1389.77	1423.59	1366.93	down	1230	1051	1309	1536	1329	1313	21.6848	18.5433	23.6217	24.348	25.1125	24.3822	NM_007381.4	Acadl	mRNA	chr1:66830839-66863277	-	mmu:11363	Long-chain specific acyl-CoA dehydrogenase, mitochondrial
Cog2	-0.230456	0.028464	0.263563	775.386	696.302	650.642	830.604	806.597	852.639	down	781	705	653	918	753	819	9.33854	8.43628	7.99211	9.86299	9.65022	10.315	NM_029746.3	Cog2	mRNA	chr8:124520767-124552008	+	mmu:76332	Conserved oligomeric Golgi complex subunit 2
Sdc2	-0.231259	0.0135998	0.17867	1168.54	1063.71	1174.74	1256.76	1312.19	1431.48	down	1177	1077	1179	1389	1225	1375	11.2724	10.3226	11.5578	11.9531	12.5745	13.8708	NM_008304.2	Sdc2	mRNA	chr15:32920723-33034935	+	mmu:15529	Syndecan-2
Rdh14	-0.231365	0.0203645	0.223051	737.659	786.179	862.873	907.512	928.711	966.116	down	743	796	866	1003	867	928	16.958	18.1816	20.2313	20.5695	21.2334	22.3095	NM_023697.2	Rdh14	mRNA	chr12:10390772-10395562	+	mmu:105014	Putative uncharacterized protein
Tob1	-0.23192	0.00470516	0.0991332	1251.94	1313.59	1217.59	1520.06	1518.93	1403.37	down	1261	1330	1222	1680	1418	1348	18.6168	19.6506	18.4664	22.2863	22.4378	20.9622	NM_009427.2	Tob1	mRNA	chr11:94211454-94215495	+	mmu:22057	Putative uncharacterized protein
Yipf1	-0.232288	0.0495154	0.334664	704.896	775.315	906.714	924.703	972.629	906.775	down	710	785	910	1022	908	871	18.1552	20.0885	23.818	23.4819	24.8853	23.4595	NM_145550.3	Yipf1	mRNA	chr4:107314363-107359822	+	mmu:230584	Protein YIPF1
Smim20	-0.232455	0.0188005	0.213574	561.931	533.338	562.96	627.929	658.774	662.123	down	566	540	565	694	615	636	20.7363	19.799	21.1877	22.8462	24.1493	24.5431	NM_001145433.1	Smim20	mRNA	chr5:53267138-53278540	+	mmu:66278	Protein Smim20
Skil	-0.232678	0.00297844	0.0734009	2536.63	2786.2	2901.49	3328.75	3141.76	3191.93	down	2555	2821	2912	3679	2933	3066	12.8488	14.1974	14.9893	16.6241	15.8087	16.2405	NM_011386.3	Skil	mRNA	chr3:31095125-31119280	+	mmu:20482	Ski-like protein
1110032A03Rik	-0.23316	0.00905004	0.143859	765.458	718.03	724.375	845.081	874.081	876.584	down	771	727	727	934	816	842	12.5089	11.8041	12.0731	13.6598	14.1896	14.3891	NM_023483.3	1110032A03Rik	mRNA	chr9:50763703-50766102	-	mmu:68721	Protein 1110032A03Rik
Nt5dc3	-0.233205	0.0296246	0.268345	4886.62	5959.55	6485.5	6871.93	6574.89	6925.22	down	4922	6034	6509	7595	6138	6652	33.6541	42.6651	46.9312	47.8887	47.1654	49.5199	NM_175331.3	Nt5dc3	mRNA	chr10:86779005-86838389	+	mmu:103466	5'-nucleotidase domain-containing protein 3
Ccdc85a	-0.23466	0.000552958	0.0224885	3177.99	3381.76	3435.55	4067.97	3877.66	3813.45	down	3201	3424	3448	4496	3620	3663	19.9091	21.3125	21.951	25.1264	24.1318	23.9972	NM_181577.5	Ccdc85a	mRNA	chr11:28385692-28584296	-	mmu:216613	Coiled-coil domain-containing protein 85A
Dcun1d1	-0.235114	0.0169472	0.201645	1248.96	1044.95	1213.6	1428.67	1341.11	1357.56	down	1258	1058	1218	1579	1252	1304	8.53292	7.18186	8.45638	9.62359	9.10197	9.31646	NM_033623.6	Dcun1d1	mRNA	chr3:35893506-35930074	-	mmu:114893	DCN1, defective in cullin neddylation 1, domain containing 1 (S. cerevisiae)
Naf1	-0.235247	0.0397124	0.302967	423.931	448.399	412.505	522.973	517.379	471.606	down	427	454	414	578	483	453	4.82395	5.13293	4.78736	5.86734	5.84839	5.39051	NM_001163564.1	Naf1	mRNA	chr8:66860217-66890564	+	mmu:234344	H/ACA ribonucleoprotein complex non-core subunit NAF1
Gm2a	-0.235588	0.00142087	0.0466879	1886.34	1841	1769.59	2245.71	2156.28	2068.61	down	1900	1864	1776	2482	2013	1987	15.5513	15.2683	14.879	18.2537	17.6592	17.1303	NM_010299.3	Gm2a	mRNA	chr11:55098115-55113029	+	mmu:14667	GM2 ganglioside activator protein
Tmem181a	-0.238001	0.00431363	0.0930769	1387.95	1378.78	1233.53	1577.97	1548.92	1590.76	down	1398	1396	1238	1744	1446	1528	11.157	11.2859	10.1597	12.528	12.3605	12.6929	NM_001033178.3	Tmem181a	mRNA	chr17:6270470-6308314	+	mmu:77106	Protein Tmem181a
Wdr83os	-0.238154	0.0190544	0.214867	856.796	1019.27	1022.3	1143.66	1153.66	1121.24	down	863	1032	1026	1264	1077	1077	31.654	37.9114	38.4754	41.6761	42.2907	41.5612	NM_001001493.2	Wdr83os	mRNA	chr8:85080988-85082332	+	mmu:414077	Protein Asterix
Chic2	-0.238451	0.0284191	0.263563	524.205	478.029	481.256	574.546	614.856	561.139	down	528	484	483	635	574	539	1.83888	1.68694	1.72182	1.98715	2.14262	1.97726	NM_028850.4	Chic2	mRNA	chr5:74997988-75044774	-	mmu:74277	Cysteine-rich hydrophobic domain-containing protein 2
Thyn1	-0.238524	0.025724	0.252075	1105	1252.36	1386.97	1451.29	1416.1	1550.16	down	1113	1268	1392	1604	1322	1489	34.1451	38.752	43.4769	44.006	43.2359	47.8896	NM_144543.2	Thyn1	mRNA	chr9:26999720-27007336	+	mmu:77862	Putative uncharacterized protein
Smap1	-0.239149	0.038582	0.298334	708.867	643.956	787.147	853.224	780.888	891.159	down	714	652	790	943	729	856	31.5507	31.5602	31.6148	33.7463	32.092	32.7352	NM_028534.3	Smap1	mRNA	chr1:23846296-23909689	-	mmu:98366	Stromal membrane-associated protein 1, isoform CRA_b
Sec14l2	-0.239156	0.00288052	0.0719405	1835.71	1948.66	1973.85	2412.19	2234.48	2147.74	down	1849	1973	1981	2666	2086	2063	23.739	25.3505	26.0334	30.7671	28.7048	27.8985	NM_144520.2	Sec14l2	mRNA	chr11:4097039-4118831	-	mmu:67815	SEC14-like protein 2
Epas1	-0.241065	0.0114542	0.163862	5002.78	4998.56	5975.35	6044.95	6735.56	6102.77	down	5039	5061	5997	6681	6288	5862	32.0611	32.2258	39.056	38.1956	42.8805	39.2858	NM_010137.3	Epas1	mRNA	chr17:86753907-86833410	+	mmu:13819	Endothelial PAS domain-containing protein 1
Rnft1	-0.241089	0.0170497	0.201655	579.802	524.449	540.043	655.978	640.564	646.507	down	584	531	542	725	598	621	4.43102	4.04718	4.20931	4.95637	4.86303	4.96294	NM_029788.5	Rnft1	mRNA	chr11:86484657-86499025	+	mmu:76892	RING finger and transmembrane domain-containing protein 1
Aifm1	-0.242265	0.0147103	0.187148	759.501	786.179	876.822	943.703	924.426	997.349	down	765	796	880	1043	863	958	11.5516	12.0289	13.6014	14.1515	13.9671	15.2371	NM_012019.3	Aifm1	mRNA	chrx:48474944-48513563	-	mmu:26926	Apoptosis-inducing factor 1, mitochondrial
Rcbtb2	-0.242501	0.00807259	0.136082	743.616	793.093	781.169	918.369	870.867	952.582	down	749	803	784	1015	813	915	6.99454	7.49459	7.49355	8.54744	8.13648	8.99808	NM_134083.4	Rcbtb2	mRNA	chr14:73142537-73184218	+	mmu:105670	RCC1 and BTB domain-containing protein 2
Gcdh	-0.243405	0.0258492	0.25247	672.133	582.721	697.472	746.458	793.743	771.436	down	677	590	700	825	741	741	10.5842	9.21954	11.2166	11.5693	12.4301	12.1828	NM_008097.2	Gcdh	mRNA	chr8:84886393-84893917	-	mmu:270076	Glutaryl-CoA dehydrogenase, mitochondrial
Nectin1	-0.243574	0.0306314	0.271236	1096.06	1362.97	1317.23	1460.34	1401.1	1609.5	down	1104	1380	1322	1614	1308	1546	6.59685	8.25241	8.08573	8.66581	8.37702	9.73046
Dolk	-0.243793	0.0424072	0.312311	635.399	664.697	553.992	701.218	694.123	800.586	down	640	673	556	775	648	769	10.275	10.8131	9.13683	11.18	11.1504	13.0042	NM_177648.3	Dolk	mRNA	chr2:30284231-30286334	-	mmu:227697	Dolichol kinase
mt-Nd1	-0.244837	0.0206213	0.22356	192599	149009	151148	199944	196471	187481	down	193994	150870	151696	220982	183416	180084	7038.31	5471.46	5645.79	7186.08	7098.77	6879.49	V00711	ND1	mRNA	chrm:2751-3707	+	mmu:17716	NADH-ubiquinone oxidoreductase chain 1
Ybx1	-0.245474	0.0197859	0.219671	4210.51	4091.88	4795.62	5689.36	5271.26	4565.11	down	4241	4143	4813	6288	4921	4385	87.9955	86.0283	102.218	117.231	109.436	95.8336	NM_011732.2	Ybx1	mRNA	chr4:119277981-119294604	-	mmu:22608	Nuclease-sensitive element-binding protein 1
Rimklb	-0.245477	0.0321009	0.278025	926.293	932.353	838.96	997.086	992.982	1208.69	down	933	944	842	1102	927	1161	6.67001	6.75384	6.16136	7.07888	7.10295	8.74245	NM_027664.1	Rimklb	mRNA	chr6:122453101-122486505	-	mmu:108653	Beta-citrylglutamate synthase B
Zswim5	-0.245507	0.0399193	0.302967	466.621	564.943	551.003	656.883	609.5	609.028	down	470	572	553	726	569	585	2.84416	3.46407	3.42533	3.94758	3.69048	3.7288	NM_001029912.2	Zswim5	mRNA	chr4:116877376-116989264	+	mmu:74464	Zswim5 protein
Spns2	-0.246153	0.0147101	0.187148	1962.79	1979.28	2420.23	2506.29	2470.14	2569.37	down	1977	2004	2429	2770	2306	2468	22.0017	22.1438	27.2144	27.8139	27.3459	28.4331	NM_153060.3	Spns2	mRNA	chr11:72451638-72489904	-	mmu:216892	Protein spinster homolog 2
Egln1	-0.246373	0.000197683	0.0111038	2143.48	2076.07	2048.58	2541.58	2467.99	2424.66	down	2159	2102	2056	2809	2304	2329	20.2918	19.7713	19.7793	23.7224	23.2095	23.0565	NM_053207.2	Egln1	mRNA	chr8:124908587-124949324	-	mmu:112405	Egln1 protein
Cntnap2	-0.246464	0.0088498	0.142911	2666.69	3207.93	2934.37	3289.84	3441.69	3719.76	down	2686	3248	2945	3636	3213	3573	9.23276	11.1732	10.3617	11.2302	11.8372	12.9364	NM_025771.3	Cntnap2	mRNA	chr6:47244387-47304209	+	mmu:66797	Cntnap2 protein
Syt13	-0.246675	1.63e-05	0.00158613	7745.92	7499.32	7831.62	8903.2	9037.52	9440.46	down	7802	7593	7860	9840	8437	9068	70.0727	68.2481	72.258	79.4102	81.2167	85.7944	NM_030725.4	Syt13	mRNA	chr2:92915098-92956058	+	mmu:80976	Synaptotagmin-13
Rapgef5	-0.247141	0.0407804	0.30667	4984.91	6574.87	6422.72	7651.87	7287.22	6402.6	down	5021	6657	6446	8457	6803	6150	25.1414	33.359	33.0378	38.05	36.5102	32.4363	NM_175930.5	Rapgef5	mRNA	chr12:117658034-117756729	+	mmu:217944	Putative uncharacterized protein
Pnck	-0.248019	0.0447772	0.319788	1638.14	1822.24	2112.35	2098.22	2029.88	2490.25	down	1650	1845	2120	2319	1895	2392	36.286	40.6056	47.7212	45.8241	44.6662	55.408	NM_012040.3	Pnck	mRNA	chrx:73655995-73660117	-	mmu:93843	Calcium/calmodulin-dependent protein kinase type 1B
Kremen1	-0.24805	0.0107626	0.157657	625.471	704.203	649.646	773.602	783.031	794.339	down	630	713	652	855	731	763	4.39627	4.96354	4.64232	5.34407	5.45003	5.60513	NM_032396.3	Kremen1	mRNA	chr11:5191552-5261558	-	mmu:84035	Kremen protein 1
Rab3ip	-0.248096	0.0138281	0.180699	1004.73	1217.79	1192.68	1378.01	1332.54	1345.07	down	1012	1233	1197	1523	1244	1292	12.7205	15.495	15.3982	17.1843	16.7428	17.1153	NM_001003950.2	Rab3ip	mRNA	chr10:116905784-116950380	-	mmu:216363	Rab-3A-interacting protein
Pomgnt1	-0.24814	0.00051819	0.0212692	1989.59	2041.5	1857.27	2338.9	2330.88	2323.68	down	2004	2067	1864	2585	2176	2232	23.7814	24.3263	22.2111	27.2375	27.2789	27.3384	NM_029786.2	Pomgnt1	mRNA	chr4:116150518-116159844	+	mmu:68273	Protein O-linked-mannose beta-1,2-N-acetylglucosaminyltransferase 1
Rbm8a	-0.248485	0.00068647	0.0260666	1429.65	1417.3	1466.68	1656.68	1699.96	1768.78	down	1440	1435	1472	1831	1587	1699	17.643	17.5953	18.4603	20.1575	20.8401	21.926	NM_025875.2	Rbm8a	mRNA	chr3:96629933-96633791	+	mmu:60365	RNA-binding protein 8A
2019-03-02	-0.248523	0.00437353	0.093669	1105	1160.5	1196.66	1292.05	1373.25	1449.17	down	1113	1175	1201	1428	1282	1392	19.6119	20.7203	21.6614	22.6095	24.2118	25.8357	NM_133684.3	2019-03-02	mRNA	chr1:184813068-184845881	-	mmu:67247	Mitochondrial amidoxime reducing component 2
Tgoln1	-0.24897	0.00250354	0.0658395	5721.57	6492.89	6706.7	7312.57	7314	7859.07	down	5763	6574	6731	8082	6828	7549	38.8933	44.3652	46.5143	49.0061	49.363	53.6216	NM_009443.3	Tgoln1	mRNA	chr6:72608432-72617000	-	mmu:22134	Trans-golgi network protein
Zdhhc4	-0.250248	0.0467017	0.326978	438.823	512.597	413.502	550.117	553.799	519.496	down	442	519	415	608	517	499	10.946	12.8627	10.5196	13.5292	13.7226	13.0163	NM_028379.5	Zdhhc4	mRNA	chr5:143316497-143326354	-	mmu:72881	Probable palmitoyltransferase ZDHHC4
Acot11	-0.250363	0.0132124	0.17591	1268.81	1210.87	1437.79	1480.25	1511.43	1668.84	down	1278	1226	1443	1636	1411	1603	13.4902	12.5558	14.8414	14.6557	15.5152	17.2051	NM_025590.4	Acot11	mRNA	chr4:106747235-106804998	-	mmu:329910	Acyl-coenzyme A thioesterase 11
Ppp1r13b	-0.251544	0.00917727	0.144707	2467.14	2854.34	3104.75	3376.7	3363.5	3290.83	down	2485	2890	3116	3732	3140	3161	19.1483	22.2594	24.547	25.8084	25.9262	25.633	NM_011625.1	Ppp1r13b	mRNA	chr12:111828457-111908110	-	mmu:21981	Putative uncharacterized protein
Nim1k	-0.251967	0.0242726	0.243912	758.508	690.376	643.667	878.558	848.373	764.148	down	764	699	646	971	792	734	6.28982	5.75912	5.44374	7.18294	6.9885	6.36498	NM_175538.3	Nim1k	mRNA	chr13:119710094-119755882	-	mmu:245269	Serine/threonine-protein kinase NIM1
Arfgap3	-0.252333	0.0208727	0.225137	537.111	596.548	591.855	634.263	715.547	706.889	down	541	604	594	701	668	679	6.97763	7.79618	7.84183	8.12395	9.23425	9.22438	NM_025445.4	Arfgap3	mRNA	chr15:83299739-83350247	-	mmu:66251	ADP-ribosylation factor GTPase-activating protein 3
Pbxip1	-0.252483	0.0034186	0.0786488	2226.88	2503.72	2528.84	2936.97	3013.22	2697.42	down	2243	2535	2538	3246	2813	2591	16.9159	19.1328	19.5919	21.9964	22.7378	20.5821	NM_146131.2	Pbxip1	mRNA	chr3:89436706-89450952	+	mmu:229534	Pre-B-cell leukemia transcription factor-interacting protein 1
Ywhaq	-0.25368	0.000153823	0.00934555	3977.2	4038.55	4339.27	4914.86	4767.81	5047.13	down	4006	4089	4355	5432	4451	4848	61.5924	62.9169	68.5369	75.0437	73.348	78.5119	NM_011739.3	Ywhaq	mRNA	chr12:21390071-21417637	-	mmu:22630	MCG7879, isoform CRA_b
Ddx3x	-0.253757	4.37e-06	0.000520689	7149.24	7598.09	7466.94	8791.91	8915.41	8779.37	down	7201	7693	7494	9717	8323	8433	51.8419	55.4266	55.2233	62.8577	64.2218	63.948	NM_010028.3	Ddx3x	mRNA	chrx:13280970-13294052	+	mmu:13205	Ddx3x protein
Polr3gl	-0.253922	0.00834543	0.138795	567.888	559.017	583.884	660.502	694.123	686.068	down	572	566	586	730	648	659	18.2506	17.9804	18.3417	21.0144	22.022	21.9662	NM_027241.4	Polr3gl	mRNA	chr3:96578502-96594159	-	mmu:69870	DNA-directed RNA polymerase III subunit RPC7-like
Selenos	-0.254058	0.0316178	0.276354	947.142	1046.92	1216.59	1243.19	1377.53	1208.69	down	954	1060	1221	1374	1286	1161	27.0572	30.0867	35.4463	35.0154	39.0922	34.6835
Cttn	-0.254082	0.028132	0.262831	3824.31	4700.28	5226.06	5680.32	5518.71	5199.12	down	3852	4759	5245	6278	5152	4994	39.5973	48.9586	55.188	57.988	56.7635	54.0734	NM_007803.5	Cttn	mRNA	chr7:144435733-144470745	-	mmu:13043	Src substrate cortactin
Klf9	-0.254474	9.27e-05	0.00650623	5451.53	5791.65	5911.58	6819.46	7055.85	6588.96	down	5491	5864	5933	7537	6587	6329	56.8435	60.7516	62.8672	70.1077	73.0855	69.0114	NM_010638.4	Klf9	mRNA	chr19:23141226-23166911	+	mmu:16601	Krueppel-like factor 9
Arpc2	-0.255084	0.0116394	0.165159	5963.82	6832.65	7539.68	8416.42	8362.68	7489.48	down	6007	6918	7567	9302	7807	7194	141.008	162.518	181.815	196.2	196.419	177.874	NM_029711.1	Arpc2	mRNA	chr1:74236497-74268209	+	mmu:76709	Actin-related protein 2/3 complex subunit 2
Dapk1	-0.25537	0.026597	0.255719	3677.37	4156.08	5049.7	5120.25	5030.25	5227.23	down	3704	4208	5068	5659	4696	5021	22.7859	25.9063	31.9118	31.2804	30.9626	32.5343	NM_134062.2	Dapk1	mRNA	chr13:60601947-60762802	+	mmu:69635	Putative uncharacterized protein
Nup93	-0.255723	0.0166326	0.199981	479.528	536.301	532.072	621.596	631.995	594.453	down	483	543	534	687	590	571	5.57215	6.26916	6.30575	7.12148	7.29527	6.95069	NM_172410.2	Nup93	mRNA	chr8:94268606-94317227	+	mmu:71805	Putative uncharacterized protein
Chst1	-0.257671	0.0158936	0.195195	6685.59	8389.2	8635.71	10005.2	9265.69	9075.04	down	6734	8494	8667	11058	8650	8717	84.876	107.142	111.815	125.235	116.854	115.727	NM_023850.2	Chst1	mRNA	chr2:92599707-92615250	+	mmu:76969	Carbohydrate sulfotransferase 1
Mccc1	-0.258088	0.0259228	0.253023	618.522	582.721	715.407	724.742	786.244	781.846	down	623	590	718	801	734	751	8.57202	8.12421	10.1121	9.91533	10.8392	10.8841	NM_023644.4	Mccc1	mRNA	chr3:35959833-36000678	-	mmu:72039	Putative uncharacterized protein
Dusp18	-0.259404	0.0319894	0.277646	784.321	1041	964.505	1087.57	1123.67	1128.52	down	790	1054	968	1202	1049	1084	5.76839	7.71413	7.22559	7.88282	8.26165	8.32652	NM_173745.5	Dusp18	mRNA	chr11:3895240-3899353	+	mmu:75219	Putative uncharacterized protein
Furin	-0.259463	0.00242673	0.064903	1120.88	1228.65	1277.37	1461.25	1417.17	1462.71	down	1129	1244	1282	1615	1323	1405	8.80343	9.70761	10.2321	11.3154	11.0569	11.5396	NM_011046.2	Furin	mRNA	chr7:80389194-80405431	-	mmu:18550	Furin
Nrip2	-0.259889	0.0399972	0.303126	393.153	355.558	424.462	461.447	446.681	496.592	down	396	360	426	510	417	477	10.9742	10.4826	12.0548	12.9392	11.9725	13.5703	NM_021717.2	Nrip2	mRNA	chr6:128399970-128408932	+	mmu:60345	Nuclear receptor-interacting protein 2
Cdadc1	-0.259893	0.0052158	0.105485	1528.93	1354.08	1336.16	1616.87	1642.12	1793.77	down	1540	1371	1341	1787	1533	1723	16.3228	14.5333	14.5392	17.0461	17.404	19.2235	NM_027986.3	Cdadc1	mRNA	chr14:59560896-59597836	-	mmu:71891	Cytidine and dCMP deaminase domain-containing protein 1
Prr7	-0.261297	0.014924	0.188698	1055.36	1172.36	1185.7	1509.2	1346.47	1233.67	down	1063	1187	1190	1668	1257	1185	26.4217	29.6509	30.2757	37.2977	33.5136	31.0505	NM_001030296.4	Prr7	mRNA	chr13:55464267-55473154	+	mmu:432763	Proline rich 7 (Synaptic)
Ccdc34	-0.261334	0.0353027	0.28954	349.47	369.386	401.545	463.256	418.83	460.155	down	352	374	403	512	391	442	5.74406	6.10776	6.73134	7.50731	6.8386	7.59722	NM_026613.4	Ccdc34	mRNA	chr2:110017817-110045316	+	mmu:68201	Coiled-coil domain-containing protein 34
Rps15a	-0.261454	0.0032176	0.0760222	2936.74	2508.66	2547.77	3088.07	3137.48	3356.42	down	2958	2540	2557	3413	2929	3224	19.293	16.5794	17.0707	20.0021	20.4755	22.1489	NM_170669.2	Rps15a	mRNA	chr7:118109064-118115677	-	mmu:267019	40S ribosomal protein S15a
Mphosph6	-0.261487	0.0422002	0.311661	300.822	296.299	320.837	384.539	371.699	343.554	down	303	300	322	425	347	330	9.58336	9.49578	10.4244	12.0782	11.763	10.9937	NM_026758.3	Mphosph6	mRNA	chr8:117791645-117801943	-	mmu:68533	M-phase phosphoprotein 6
Tbcd	-0.261745	0.00331331	0.0774376	963.027	1041.98	946.57	1122.85	1221.14	1196.19	down	970	1055	950	1241	1140	1149	8.80363	9.65856	9.0466	10.2727	11.2617	11.1221	NM_029878.3	Tbcd	mRNA	chr11:121451949-121617164	+	mmu:108903	Tubulin-specific chaperone D
Erlin2	-0.261917	0.0133221	0.176579	1732.46	1943.72	2239.88	2305.42	2361.95	2426.74	down	1745	1968	2248	2548	2205	2331	12.1836	13.7512	16.0656	15.9852	16.5007	17.1427	NM_153592.2	Erlin2	mRNA	chr8:27023799-27040328	+	mmu:244373	Erlin-2
Samd14	-0.262296	0.0248756	0.247674	1430.64	1533.84	1824.39	1891.93	1765.3	2086.31	down	1441	1553	1831	2091	1648	2004	14.6701	15.8327	19.08	19.1368	17.9821	21.4894	NM_146025.2	Samd14	mRNA	chr11:95009879-95026087	+	mmu:217125	Sterile alpha motif domain-containing protein 14
Ano3	-0.26289	0.0130074	0.174916	3171.04	3529.9	3354.84	4369.27	4247.22	3448.04	down	3194	3574	3367	4829	3965	3312	17.0633	19.1889	18.7135	23.3489	22.9537	18.7583	NM_001128103.2	Ano3	mRNA	chr2:110655201-110950923	-	mmu:228432	Anoctamin-3
Hacd2	-0.263105	0.000269637	0.013745	1359.16	1418.28	1441.78	1690.16	1707.46	1665.72	down	1369	1436	1447	1868	1594	1600	12.8525	13.5107	13.9051	15.7664	16.0494	15.822	NM_023587.2	Ptplb	mRNA	chr16:35022428-35109177	+	mmu:70757	Very-long-chain (3R)-3-hydroxyacyl-CoA dehydratase 2
Sp2	-0.263219	0.0447513	0.319788	430.88	475.066	561.963	588.118	603.073	570.508	down	434	481	564	650	563	548	4.79871	5.32248	6.38314	6.45783	6.67203	6.38223	NM_030220.3	Sp2	mRNA	chr11:96953341-96977711	-	mmu:78912	Sp2 transcription factor
Slc39a12	-0.263488	0.000792687	0.0287423	1801.95	1617.79	1677.92	1991.46	2014.88	2113.38	down	1815	1638	1684	2201	1881	2030	22.9192	20.7	21.7663	24.9736	25.4581	27.0007	NM_001012305.2	Slc39a12	mRNA	chr2:14388399-14494977	+	mmu:277468	Zinc transporter ZIP12
Vtn	-0.264144	0.0476798	0.329181	1521.98	1757.05	2022.67	1998.7	2436.93	1932.23	down	1533	1779	2030	2209	2275	1856	29.6922	34.4834	40.2454	38.4445	47.2276	37.8647	NM_011707.2	Vtn	mRNA	chr11:78499120-78502324	+	mmu:22370	Vitronectin
Prps2	-0.264364	0.0160739	0.195474	931.257	1178.28	1055.18	1322.81	1257.56	1220.14	down	938	1193	1059	1462	1174	1172	8.56574	10.9028	9.8987	11.9963	11.4906	11.2732	NM_026662.4	Prps2	mRNA	chrx:167346322-167382749	-	mmu:110639	Ribose-phosphate pyrophosphokinase 2
Tpst2	-0.264651	0.0302532	0.26949	735.673	777.29	875.826	993.467	1035.83	840.146	down	741	787	879	1098	967	807	13.6404	14.4984	16.5623	18.1615	19.0788	15.6473	NM_009419.3	Tpst2	mRNA	chr5:112276707-112315355	+	mmu:22022	Protein-tyrosine sulfotransferase 2
Naxe	-0.265721	0.00236206	0.0641593	1416.74	1330.38	1278.37	1708.26	1522.14	1607.42	down	1427	1347	1283	1888	1421	1544	53.0866	50.149	48.8548	63.1438	56.6989	60.5012
Limd2	-0.265915	0.0266553	0.255812	2039.24	2409.9	2644.42	3105.26	2883.61	2539.18	down	2054	2440	2654	3432	2692	2439	23.6453	28.0868	31.3991	35.5168	33.2343	29.6458	NM_172397.3	Limd2	mRNA	chr11:106158651-106160860	-	mmu:67803	LIM domain-containing protein 2
Aldh7a1	-0.266346	0.000692105	0.0262137	2234.82	2110.63	2300.66	2814.82	2656.52	2520.44	down	2251	2137	2309	3111	2480	2421	18.4799	17.7249	19.5433	23.1588	22.0679	21.2738	NM_138600.4	Aldh7a1	mRNA	chr18:56526744-56562309	-	mmu:110695	Alpha-aminoadipic semialdehyde dehydrogenase
Rhob	-0.266413	0.00306804	0.0746205	10863.3	12400.1	13543.9	14750.9	14433	15088.3	down	10942	12555	13593	16303	13474	14493	157.348	180.682	200.078	210.654	207.67	219.522	NM_007483.2	Rhob	mRNA	chr12:8497661-8500009	-	mmu:11852	Rho-related GTP-binding protein RhoB
Slc25a20	-0.266549	0.0238905	0.241419	362.376	389.139	416.491	479.542	467.033	458.072	down	365	394	418	530	436	440	6.91493	7.47008	8.10572	9.02213	8.85311	8.78019	NM_020520.4	Slc25a20	mRNA	chr9:108662098-108684641	+	mmu:57279	Solute carrier family 25 (Mitochondrial carnitine/acylcarnitine translocase), member 20
Pcca	-0.268139	0.0100807	0.151697	863.746	982.724	1047.21	1150	1220.07	1114.99	down	870	995	1051	1271	1139	1071	11.3378	12.9768	14.0196	14.8832	15.9092	14.7014	NM_144844.2	Pcca	mRNA	chr14:122534339-122889944	+	mmu:110821	Propionyl-CoA carboxylase alpha chain, mitochondrial
Galnt18	-0.268379	0.0231805	0.237142	1212.22	1470.63	1643.05	1748.07	1723.52	1738.59	down	1221	1489	1649	1932	1609	1670	16.0171	19.5478	22.1416	22.7727	22.6224	23.075	NM_173739.3	Galnt18	mRNA	chr7:111471661-111779977	-	mmu:233733	Polypeptide N-acetylgalactosaminyltransferase 18
Sulf2	-0.269127	0.0467665	0.327099	2626.98	3450.89	3892.89	3906.01	3879.8	4229.88	down	2646	3494	3907	4317	3622	4063	19.6847	25.9959	29.6457	28.6752	28.7263	31.711	NM_028072.5	Sulf2	mRNA	chr2:166073089-166155663	-	mmu:72043	MKIAA1247 protein
Lamp2	-0.271372	0.000279996	0.0139389	3015.17	3427.19	3326.94	3853.53	4010.49	3927.97	down	3037	3470	3339	4259	3744	3773	28.4647	32.5481	32.033	35.868	37.6107	37.2482	NM_010685.4	Lamp2	mRNA	chrx:38419507-38456454	-	mmu:16784	Lysosome-associated membrane glycoprotein 2
Zfp407	-0.271382	0.0297453	0.268665	506.334	520.498	488.231	690.36	580.578	555.933	down	510	527	490	763	542	534	2.17901	2.25338	2.14292	2.92922	2.48201	2.40319	NM_001033341.2	Zfp407	mRNA	chr18:84207704-84589504	-	mmu:240476	Protein Zfp407
Aldh1a1	-0.271507	0.0126037	0.17275	1720.54	1534.83	1638.06	1777.02	1892.77	2238.31	down	1733	1554	1644	1964	1767	2150	28.5139	25.5884	27.6872	29.036	31.1608	37.2608	NM_013467.3	Aldh1a1	mRNA	chr19:20601961-20643462	+	mmu:11668	Retinal dehydrogenase 1
Lrrtm4	-0.271601	0.0208509	0.225137	1113.93	1162.48	1180.72	1619.59	1277.91	1273.23	down	1122	1177	1185	1790	1193	1223	8.54566	8.97147	9.23828	12.2502	9.73884	9.81151	NM_178731.5	Lrrtm4	mRNA	chr6:80018877-80810143	+	mmu:243499	Leucine-rich repeat transmembrane neuronal protein 4
Stxbp3	-0.272967	0.0269996	0.257253	532.147	567.906	570.931	586.309	699.479	734.998	down	536	575	573	648	653	706	7.48472	8.03549	8.19003	8.13062	9.77322	10.3842	NM_011504.1	Stxbp3a	mRNA	chr3:108825618-108840510	-	mmu:20912	Syntaxin-binding protein 3-1
Ndufc2	-0.273415	1.88e-05	0.00177468	2615.07	2634.1	2760	3207.51	3168.54	3304.37	down	2634	2667	2770	3545	2958	3174	130.269	132.003	140.225	157.536	156.797	165.344	NM_024220.2	Ndufc2	mRNA	chr7:97400103-97407080	+	mmu:68197	NADH dehydrogenase [ubiquinone] 1 subunit C2
Ppdpf	-0.274421	0.0218918	0.230997	862.753	1088.4	914.685	1211.52	1198.65	1055.65	down	869	1102	918	1339	1119	1014	25.3051	32.1147	27.3622	35.0354	34.9559	31.1016	NM_025598.2	Ppdpf	mRNA	chr2:181187336-181188504	+	mmu:66496	Pancreatic progenitor cell differentiation and proliferation factor
Sh3bgrl	-0.274682	0.026817	0.256043	2587.27	3417.31	3615.9	3955.77	3739.48	3942.55	down	2606	3460	3629	4372	3491	3787	30.5441	40.5847	43.5371	46.0437	43.8547	46.7524	NM_019989.2	Sh3bgrl	mRNA	chrx:109095365-109162471	+	mmu:56726	SH3 domain-binding glutamic acid-rich-like protein
Slco1c1	-0.274711	0.00795528	0.134951	2269.57	2311.13	1855.28	2650.15	2668.3	2467.34	down	2286	2340	1862	2929	2491	2370	24.2979	24.891	20.2578	27.9737	28.3779	26.5337	NM_021471.2	Slco1c1	mRNA	chr6:141524386-141570177	+	mmu:58807	Solute carrier organic anion transporter family member 1C1
Slc39a6	-0.275039	0.0365998	0.293686	1490.21	1723.47	1808.45	2368.76	1962.4	1743.8	down	1501	1745	1815	2618	1832	1675	13.0696	15.1957	16.1654	20.4847	17.0949	15.3519	NM_139143.3	Slc39a6	mRNA	chr18:24579881-24603817	-	mmu:106957	Zinc transporter ZIP6
Tmem8	-0.27535	0.0170193	0.201655	403.082	416.793	387.595	465.971	518.45	477.853	down	406	422	389	515	484	459	3.95908	4.11827	3.88274	4.51247	5.05857	4.71452	NM_021793.2	Tmem8	mRNA	chr17:26113316-26123254	+	mmu:60455	Transmembrane protein 8A
Fam131a	-0.275401	0.0168836	0.201272	10290.5	12363.6	10900.5	15092.9	14001.4	11516.4	down	10365	12518	10940	16681	13071	11062	149.297	180.701	160.849	215.633	201.655	167.848	NM_133778.2	Fam131a	mRNA	chr16:20694908-20703048	+	mmu:78408	Protein FAM131A
Camkk1	-0.275549	0.000215915	0.0118158	5709.66	6239.06	6627.98	7555.96	7556.09	7373.93	down	5751	6317	6652	8351	7054	7083	56.7356	62.3674	67.1715	74.0268	74.608	73.6014	NM_018883.2	Camkk1	mRNA	chr11:73019043-73042073	+	mmu:55984	Calcium/calmodulin-dependent protein kinase kinase 1
Rab34	-0.276165	0.0317576	0.277088	469.6	453.337	557.978	612.548	628.781	551.769	down	473	459	560	677	587	530	9.52226	9.20859	11.4909	12.1948	12.6124	11.1913	NM_033475.3	Rab34	mRNA	chr11:78188879-78192185	+	mmu:19376	Ras-related protein Rab-34
Parvb	-0.276946	0.0424877	0.312311	639.371	677.536	876.822	901.178	898.718	857.845	down	644	686	880	996	839	824	5.74885	6.12849	8.04078	7.98901	8.02733	7.74781	NM_133167.3	Parvb	mRNA	chr15:84232043-84315688	+	mmu:170736	Beta-parvin
Tmed1	-0.277492	0.045451	0.322622	263.095	246.916	266.036	313.965	335.279	291.501	down	265	250	267	347	313	280	8.26089	8.46351	8.85711	9.9998	10.6406	10.0181	NM_010744.3	Tmed1	mRNA	chr9:21507555-21510252	-	mmu:17083	Transmembrane emp24 domain containing 1, isoform CRA_c
Snx9	-0.277763	0.0145375	0.186544	510.305	504.695	592.852	632.453	675.913	641.301	down	514	511	595	699	631	616	5.21237	5.18593	6.17602	6.36923	6.85828	6.57974	NM_025664.5	Snx9	mRNA	chr17:5841329-5931954	+	mmu:66616	Sorting nexin-9
Irs2	-0.277873	0.0373273	0.295303	1797.98	2426.69	2527.84	2587.72	2653.31	2946.24	down	1811	2457	2537	2860	2477	2830	9.67479	13.136	13.8728	13.7286	14.1828	15.9245	NM_001081212.1	Irs2	mRNA	chr8:10984681-11008458	-	mmu:384783	Insulin receptor substrate 2
Ubald2	-0.27789	0.0474898	0.328631	312.736	313.089	381.617	402.635	386.695	432.046	down	315	317	383	445	361	415	7.17974	7.2537	8.93546	9.11373	8.819	9.96329	NM_176902.3	Ubald2	mRNA	chr11:116434094-116439077	+	mmu:319370	Fam100b protein
Fcgrt	-0.278265	0.0390802	0.300159	556.967	559.017	671.566	692.17	818.38	657.959	down	561	566	674	765	764	632	10.7062	10.81	13.166	13.1182	15.6272	12.7243	NM_010189.3	Fcgrt	mRNA	chr7:45092990-45103851	-	mmu:14132	IgG receptor FcRn large subunit p51
Pcp4l1	-0.278573	0.0021435	0.0599736	2169.29	2157.05	1867.23	2388.66	2484.06	2641.2	down	2185	2184	1874	2640	2319	2537	46.8022	46.8168	41.087	50.8686	53.3767	57.3066	NM_025557.1	Pcp4l1	mRNA	chr1:171173262-171196268	-	mmu:66425	Purkinje cell protein 4-like protein 1
Inpp5j	-0.2789	0.00248645	0.0656713	1492.2	1591.12	1752.65	1872.03	2067.37	1929.11	down	1503	1611	1759	2069	1930	1853	15.0652	16.1602	18.0469	18.6344	20.7342	19.5636	NM_172439.3	Inpp5j	mRNA	chr11:3494375-3504821	-	mmu:170835	Phosphatidylinositol 4,5-bisphosphate 5-phosphatase A
Tmem38b	-0.279587	0.0344203	0.286079	431.873	533.338	562.96	640.596	591.29	622.562	down	435	540	565	708	552	598	5.13412	6.3783	6.82567	7.50841	6.98281	7.4342	NM_028053.2	Tmem38b	mRNA	chr4:53826045-53862019	+	mmu:52076	Trimeric intracellular cation channel type B
Fam69a	-0.27973	0.0047462	0.0992235	736.666	819.76	771.205	950.942	995.124	879.707	down	742	830	774	1051	929	845	17.2309	18.4617	17.4338	20.7923	21.2755	18.6463	NM_026062.4	Fam69a	mRNA	chr5:107908053-107987085	-	mmu:67266	Protein FAM69A
Nynrin	-0.279791	0.0461384	0.324474	421.945	464.201	463.321	468.685	548.443	622.562	down	425	470	465	518	512	598	1.91134	2.11534	2.14053	2.09323	2.46793	2.83274	NM_001040072.1	Nynrin	mRNA	chr14:55854017-55874736	+	mmu:277154	Protein NYNRIN
Idh2	-0.280823	0.00175046	0.052851	1382.99	1332.36	1563.33	1714.59	1708.53	1775.03	down	1393	1349	1569	1895	1595	1705	26.9651	26.1335	31.0881	32.9608	33.0922	34.7642	NM_173011.2	Idh2	mRNA	chr7:80094846-80115392	-	mmu:269951	Isocitrate dehydrogenase [NADP], mitochondrial
Fam204a	-0.281042	0.0103987	0.154168	617.529	570.869	556.982	734.695	738.041	647.548	down	622	578	559	812	689	622	10.3246	9.60161	9.4976	12.1109	12.2579	10.875	NM_029648.6	Fam204a	mRNA	chr19:60198586-60226697	-	mmu:76539	Protein FAM204A
Scnm1	-0.283003	0.00890987	0.143305	537.111	489.88	473.285	603.5	628.781	593.412	down	541	496	475	667	587	570	17.3382	15.9082	15.6147	19.2938	20.2318	19.2414	NM_027013.2	Scnm1	mRNA	chr3:95129729-95134011	-	mmu:69269	Sodium channel modifier 1
Rasal2	-0.283272	0.00996541	0.151255	2996.31	3513.11	3356.84	4402.74	4135.82	3466.78	down	3018	3557	3369	4866	3861	3330	10.1468	11.9682	11.5939	14.7001	13.9131	11.7926	NM_177644.5	Rasal2	mRNA	chr1:157135182-157412595	-	mmu:226525	Protein Rasal2
Cdc42se2	-0.283285	0.00202718	0.0576951	4934.27	5964.49	5617.64	6993.18	6845.9	6259.98	down	4970	6039	5638	7729	6391	6013	54.7023	66.5195	63.5177	76.4383	75.3933	69.7103	NM_178626.3	Cdc42se2	mRNA	chr11:54717456-54787675	-	mmu:72729	CDC42 small effector protein 2
Zbtb7b	-0.283295	0.00238682	0.0642455	836.94	782.229	827.999	929.227	1019.76	1030.66	down	843	792	831	1027	952	990	6.57181	6.17898	6.631	7.19393	7.95443	8.12923	NM_009565.4	Zbtb7b	mRNA	chr3:89377644-89387671	-	mmu:22724	Zinc finger and BTB domain-containing protein 7B
Slc22a17	-0.283371	0.000321156	0.0153218	16636.5	19511.3	19048	22639.8	21664.6	22870.3	down	16757	19755	19117	25022	20225	21968	241.071	284.42	281.506	323.451	311.854	332.886	NM_021551.4	Slc22a17	mRNA	chr14:54906745-54913103	-	mmu:59049	Slc22a17 protein
Bloc1s1	-0.283388	0.00190552	0.0558423	876.653	933.341	948.563	1053.18	1177.22	1128.52	down	883	945	952	1164	1099	1084	49.1531	54.7607	55.8959	63.3278	69.1603	67.735	NM_015740.3	Bloc1s1	mRNA	chr10:128919914-128923524	-	mmu:14533	Biogenesis of lysosome-related organelles complex 1 subunit 1
Plxnb2	-0.284133	0.00794422	0.134951	1945.91	2359.53	2537.8	2796.73	2722.93	2812.98	down	1960	2389	2547	3091	2542	2702	10.1904	12.4304	13.5545	14.4401	14.1652	14.7971	NM_138749.3	Plxnb2	mRNA	chr15:89155549-89170688	-	mmu:140570	Plexin-B2
Amot	-0.285247	0.00903149	0.143859	734.681	680.499	773.198	841.461	849.444	976.527	down	740	689	776	930	793	938	3.59299	3.34794	3.85661	4.05738	4.12678	4.79715	NM_153319.3	Amot	mRNA	chrx:145446425-145505144	-	mmu:27494	Angiomotin
Gtf2b	-0.285924	0.00303178	0.0743461	677.098	742.722	739.321	845.985	922.284	865.132	down	682	752	742	935	861	831	15.8332	17.4717	17.6322	19.5044	21.424	20.3208	NM_145546.1	Gtf2b	mRNA	chr3:142765045-142783606	+	mmu:229906	Transcription initiation factor IIB
Hebp1	-0.28631	0.00598632	0.114405	1033.52	1119.02	1210.61	1492.01	1323.98	1283.64	down	1041	1133	1215	1649	1236	1233	33.2362	36.2014	39.7061	47.335	42.2954	41.4649	NM_013546.2	Hebp1	mRNA	chr6:135137522-135168215	-	mmu:15199	Heme-binding protein 1
Erc2	-0.286698	0.0167462	0.200485	4925.34	6501.78	6536.31	7846.4	7272.22	6793.01	down	4961	6583	6560	8672	6789	6525	26.8909	35.7032	36.3893	42.2286	39.4339	37.2466	NM_177814.4	Erc2	mRNA	chr14:27876104-28478535	+	mmu:238988	Putative uncharacterized protein
Gaa	-0.28689	0.0485436	0.33187	6941.74	9329.46	10054.6	10224.2	9550.62	12343	down	6992	9446	10091	11300	8916	11856	65.0103	87.8948	96.0458	94.4056	88.8516	116.112	NM_008064.3	Gaa	mRNA	chr11:119267887-119285454	+	mmu:14387	Lysosomal alpha-glucosidase
Polr1d	-0.286917	0.00883003	0.142864	836.94	890.871	725.371	1016.09	1030.47	946.336	down	843	902	728	1123	962	909	23.8091	25.4951	21.0459	28.4992	29.1209	27.0418	NM_181730.4	Polr1d	mRNA	chr5:147077346-147111361	+	mmu:20018	DNA-directed RNA polymerases I and III subunit RPAC2
Mbd2	-0.287566	0.00559061	0.109495	1137.76	1183.22	1354.09	1494.72	1599.27	1391.92	down	1146	1198	1359	1652	1493	1337	19.8211	20.7365	24.0593	25.6739	27.6769	24.3575	NM_010773.2	Mbd2	mRNA	chr18:70568189-70626131	+	mmu:17191	Methyl-CpG-binding domain protein 2
C1ql3	-0.288176	0.0307608	0.272221	3197.85	4046.45	3936.73	5253.25	4552.5	3845.73	down	3221	4097	3951	5806	4250	3694	45.7449	57.7952	56.6845	73.3592	63.9824	54.5135	NM_153155.2	C1ql3	mRNA	chr2:13003457-13011806	-	mmu:227580	Complement C1q-like protein 3
Bcl2l1	-0.28958	2.18e-06	0.000284214	3159.13	3168.42	3349.86	3909.63	3958	3961.29	down	3182	3208	3362	4321	3695	3805	41.8554	42.2299	45.2657	51.0709	52.0931	52.7184	NM_009743.5	Bcl2l1	mRNA	chr2:152780672-152830666	-	mmu:12048	Bcl-2-like protein 1
Ino80c	-0.290114	0.00306322	0.0746205	616.536	634.079	611.783	718.409	801.241	758.943	down	621	642	614	794	748	729	8.39741	8.68807	8.4985	9.64745	10.841	10.3834	NM_172625.2	Ino80c	mRNA	chr18:24106378-24114913	-	mmu:225280	INO80 complex subunit C
Gpt2	-0.291293	0.0274921	0.258897	1971.72	1955.57	2695.23	2628.44	2624.38	2851.5	down	1986	1980	2705	2905	2450	2739	18.435	18.3935	25.7011	24.2297	24.375	26.7801	NM_173866.3	Gpt2	mRNA	chr8:85492576-85527560	+	mmu:108682	Alanine aminotransferase 2
Abcg2	-0.292438	0.0147658	0.187533	581.788	506.671	522.108	629.739	725.187	618.398	down	586	513	524	696	677	594	3.46239	3.0334	3.16905	3.69509	4.28727	3.69676	NM_011920.3	Abcg2	mRNA	chr6:58596671-58695676	+	mmu:26357	ATP-binding cassette sub-family G member 2
Aldh2	-0.292668	6.44e-05	0.00484719	3111.47	3373.85	3524.23	4072.49	4005.13	4183.03	down	3134	3416	3537	4501	3739	4018	27.3761	29.8624	31.6337	35.328	35.0059	36.9691	NM_009656.3	Aldh2	mRNA	chr5:121566027-121593824	-	mmu:11669	Aldehyde dehydrogenase, mitochondrial
Mcee	-0.29312	0.0137831	0.1806	488.463	545.19	539.047	647.835	698.408	580.919	down	492	552	541	716	652	558	20.0716	22.5366	22.5909	26.2462	28.5087	23.9777	NM_028626.1	Mcee	mRNA	chr7:64392645-64412125	+	mmu:73724	Methylmalonyl-CoA epimerase, mitochondrial
Fam13a	-0.29333	0.0258026	0.252386	589.73	790.13	668.577	865.891	863.369	780.805	down	594	800	671	957	806	750	3.4678	4.67404	4.00969	5.02017	5.04333	4.61196	NM_153574.2	Fam13a	mRNA	chr6:58932090-59024549	-	mmu:58909	Protein FAM13A
Cfap69	-0.294072	0.0205267	0.22356	349.47	335.805	378.628	401.73	444.539	459.114	down	352	340	380	444	415	441	2.39915	2.32597	2.65106	2.72529	3.03164	3.16599	NM_172447.2	Cfap69	mRNA	chr5:5579282-5664208	-	mmu:207686	Cilia- and flagella-associated protein 69
Maml3	-0.294388	0.0472554	0.327883	300.822	372.349	345.747	421.635	458.464	369.581	down	303	377	347	466	428	355	1.23492	1.5377	1.44759	1.70656	1.86963	1.52399	NM_001004176.2	Maml3	mRNA	chr3:51685907-52105076	-	mmu:433586	Mastermind-2
Cul4b	-0.295463	0.0233432	0.238316	1055.36	1477.54	1339.15	1497.44	1628.19	1627.2	down	1063	1496	1344	1655	1520	1563	10.7057	15.0883	13.8549	15.013	16.429	16.5805	NM_028288.5	Cul4b	mRNA	chrx:38533274-38576196	-	mmu:72584	Cullin-4B
Chpf2	-0.295858	0.000105134	0.00703736	1225.13	1187.17	1171.75	1474.82	1505	1420.02	down	1234	1202	1176	1630	1405	1364	8.42116	8.27658	8.22701	9.74241	10.165	9.56566	NM_133913.2	Chpf2	mRNA	chr5:24586741-24594395	+	mmu:100910	MCG16489, isoform CRA_a
Lrrc8a	-0.29613	0.0213455	0.227111	327.628	372.349	332.794	394.492	447.752	426.84	down	330	377	334	436	418	410	6.96627	7.37249	7.27521	7.9602	9.11632	9.41403	NM_177725.4	Lrrc8a	mRNA	chr2:30237715-30263785	+	mmu:241296	Volume-regulated anion channel subunit LRRC8A
Glb1	-0.297646	0.0242206	0.243762	456.693	591.61	534.065	658.692	600.931	685.027	down	460	599	536	728	561	658	7.2887	9.39654	8.93245	10.6282	9.64039	11.0927	NM_009752.2	Glb1	mRNA	chr9:114401076-114474377	+	mmu:12091	Beta-galactosidase
Timp4	-0.297787	0.003176	0.0754426	1356.18	1357.05	1644.04	1767.07	1761.02	1828.13	down	1366	1374	1650	1953	1644	1756	8.45703	8.5312	10.5437	10.8959	10.9944	11.4909	NM_080639.3	Timp4	mRNA	chr6:115241892-115252205	-	mmu:110595	Tissue inhibitor of metalloproteinase 4
Gpr22	-0.297871	0.0121863	0.169778	2188.16	2795.08	2910.45	3475.33	3104.27	3123.22	down	2204	2830	2921	3841	2898	3000	16.2304	20.8563	22.0176	25.4156	22.8734	23.2699	NM_175191.4	Gpr22	mRNA	chr12:31708712-31713947	-	mmu:73010	Probable G-protein-coupled receptor 22
Calb1	-0.298925	0.0344204	0.286079	2917.87	3608.92	4406.03	4722.14	4099.4	4627.57	down	2939	3654	4422	5219	3827	4445	23.5141	29.2571	36.2132	37.5192	32.8171	37.459	NM_009788.4	Calb1	mRNA	chr4:15881264-15908064	+	mmu:12307	Calbindin
Ly6c1	-0.299398	0.033378	0.282417	1065.29	909.637	1341.14	1383.43	1359.32	1337.78	down	1073	921	1346	1529	1269	1285	42.9441	36.9291	55.2632	55.0216	54.4781	54.2549	NM_010741.3	Ly6c1	mRNA	chr15:75045324-75048788	-	mmu:17067	Lymphocyte antigen 6C1
Endod1	-0.300091	0.00304824	0.0746205	3569.16	3752.13	4371.16	4459.75	4754.96	5182.46	down	3595	3799	4387	4929	4439	4978	27.1668	28.7304	33.9411	33.4685	35.9533	39.6233	NM_028013.3	Endod1	mRNA	chr9:14353990-14381242	-	mmu:71946	Putative uncharacterized protein
Pdlim2	-0.300109	0.0477045	0.329199	367.34	312.101	285.964	356.49	416.688	416.429	down	370	316	287	394	389	400	7.9417	6.76956	6.28842	7.57833	8.9249	9.01895	NM_145978.2	Pdlim2	mRNA	chr14:70164547-70168394	-	mmu:213019	PDZ and LIM domain protein 2
Ptprj	-0.300448	0.0139943	0.182563	3431.16	3893.36	4554.49	5425.16	4798.88	4403.74	down	3456	3942	4571	5996	4480	4230	15.2921	17.456	20.7026	23.8393	21.2465	19.7147	NM_008982.5	Ptprj	mRNA	chr2:90432889-90580647	-	mmu:19271	Protein-tyrosine-phosphatase
Rgs8	-0.300473	0.000425038	0.0186079	2972.48	3360.03	3273.14	3820.96	3757.69	4251.75	down	2994	3402	3285	4223	3508	4084	11.9347	13.5715	13.4034	15.1258	14.9876	17.1475	NM_026380.3	Rgs8	mRNA	chr1:153664616-153692985	+	mmu:67792	Regulator of G-protein-signaling 8
Coq8a	-0.30132	0.0061133	0.115679	1024.58	1227.66	1280.36	1435.91	1536.07	1381.5	down	1032	1243	1285	1587	1434	1327	10.9324	12.6958	13.1225	13.9169	15.1256	14.0339
Tunar	-0.301342	0.0344918	0.286182	487.47	579.758	668.577	721.123	653.418	764.148	down	491	587	671	797	610	734	5.05347	6.04617	7.06888	7.37062	6.72902	7.9572	NR_045047.1	Tunar	mRNA	chr12:105336594-105383932	+	mmu:69952	Tcl1 upstream neural differentiation associated RNA
Kbtbd11	-0.30147	0.00184386	0.0546731	7350.78	8222.29	8528.1	10920	9823.77	8956.36	down	7404	8325	8559	12069	9171	8603	35.8668	40.3594	42.4444	52.5335	47.6165	43.8968	NM_029116.2	Kbtbd11	mRNA	chr8:15011025-15033333	+	mmu:74901	Kelch repeat and BTB domain-containing protein 11
Ccnd3	-0.301654	0.0372548	0.295303	563.917	765.438	760.245	785.364	864.44	926.556	down	568	775	763	868	807	890	9.5438	12.8948	13.0414	12.8848	14.2898	15.7103	NM_007632.2	Ccnd3	mRNA	chr17:47505128-47599691	+	mmu:12445	G1/S-specific cyclin-D3
Net1	-0.30171	0.00115689	0.0394059	1272.78	1355.07	1218.58	1591.54	1689.25	1460.63	down	1282	1372	1223	1759	1577	1403	11.1869	11.9815	10.9237	13.792	14.7492	12.8955	NM_019671.3	Net1	mRNA	chr13:3882690-3893433	-	mmu:56349	Putative uncharacterized protein
Nr3c2	-0.301712	0.0344409	0.286079	3542.35	4867.2	4748.79	6241.29	5248.77	4727.52	down	3568	4928	4766	6898	4900	4541	20.3724	28.1594	27.8543	35.3899	29.9867	27.3103	NM_001083906.1	Nr3c2	mRNA	chr8:76902288-77245007	+	mmu:110784	Mineralocorticoid receptor
Dclre1b	-0.301915	0.0305763	0.271126	224.375	220.249	223.191	272.344	266.723	284.213	down	226	223	224	301	249	273	1.75697	1.73498	1.78248	2.10262	2.07477	2.24369	NM_133865.2	Dclre1b	mRNA	chr3:103801089-103809411	-	mmu:140917	DNA cross-link repair 1B, PSO2 homolog (S. cerevisiae), isoform CRA_b
Cdh24	-0.302233	0.0399343	0.302967	288.908	321.978	346.743	375.491	362.058	443.497	down	291	326	348	415	338	426	2.81733	3.16831	3.44862	3.6102	3.50733	4.34422	NM_199470.2	Cdh24	mRNA	chr14:54631231-54641364	-	mmu:239096	Cadherin-24
Pdgfra	-0.302343	0.00070845	0.0267647	1768.2	1742.24	1999.75	2192.32	2403.72	2199.79	down	1781	1764	2007	2423	2244	2113	8.80309	8.72578	10.154	10.7613	11.888	11.0009	NM_011058.2	Pdgfra	mRNA	chr5:75152935-75184131	+	mmu:18595	Platelet-derived growth factor receptor alpha
Sgms1	-0.303168	0.000939891	0.0334141	1428.66	1548.65	1585.26	1749.88	1852.07	2029.05	down	1439	1568	1591	1934	1729	1949	12.0436	13.1333	13.6297	14.5442	15.5097	17.1816	NM_144792.4	Sgms1	mRNA	chr19:32122730-32349316	-	mmu:208449	Phosphatidylcholine:ceramide cholinephosphotransferase 1
Ptrh2	-0.303189	0.00354225	0.0808688	507.327	546.177	577.906	669.55	684.482	659	down	511	553	580	740	639	633	5.68172	6.19795	6.60095	7.40312	7.61507	7.41342	NM_175004.2	Ptrh2	mRNA	chr11:86683985-86692457	+	mmu:217057	Peptidyl-tRNA hydrolase 2, mitochondrial
Pop4	-0.303494	0.0335702	0.282699	426.909	574.819	446.382	578.165	620.212	589.248	down	430	582	448	639	579	566	6.87409	9.31117	7.33069	9.1788	9.92064	9.53059	NM_025390.4	Pop4	mRNA	chr7:38261996-38271423	-	mmu:66161	Ribonuclease P protein subunit p29
Tmem159	-0.303726	0.0443955	0.318624	285.93	349.632	298.917	423.445	386.695	342.513	down	288	354	300	468	361	329	6.55549	8.06399	6.98963	9.57186	8.80712	7.88796	NM_145586.1	Tmem159	mRNA	chr7:120102490-120120992	+	mmu:233806	Promethin
Fbxl4	-0.30472	0.0338191	0.284331	491.442	409.88	368.664	503.972	562.368	502.839	down	495	415	370	557	525	483	6.5674	5.51024	5.0247	6.6402	7.46554	6.74981	NM_172988.4	Fbxl4	mRNA	chr4:22357543-22434091	+	mmu:269514	F-box/LRR-repeat protein 4
Cyb561	-0.306396	0.0022627	0.0624866	2072	2084.96	1699.84	2338.9	2404.79	2499.62	down	2087	2111	1706	2585	2245	2401	25.7193	26.0475	21.5197	28.6354	29.6529	31.1663	NM_007805.4	Cyb561	mRNA	chr11:105935084-105944139	-	mmu:13056	Cytochrome b561
Tmc7	-0.306447	0.0103729	0.153967	403.082	380.25	392.577	487.686	446.681	519.496	down	406	385	394	539	417	499	3.01678	2.86294	2.99663	3.59869	3.32099	3.90548	NM_172476.4	Tmc7	mRNA	chr7:118535841-118584736	-	mmu:209760	Transmembrane channel-like protein 7
Cd63	-0.307751	6.09e-05	0.00464922	1679.84	1680.01	1748.66	2175.13	2169.13	1978.04	down	1692	1701	1755	2404	2025	1900	51.5365	51.8505	54.7157	65.7942	66.108	60.9572	NM_007653.3	Cd63	mRNA	chr10:128900989-128912822	+	mmu:12512	CD63 antigen
Prr5	-0.308787	0.0378684	0.296513	221.397	226.175	259.061	274.154	292.431	309.199	down	223	229	260	303	273	297	4.11624	4.23024	4.91234	5.02546	5.40097	5.77442	NM_146061.4	Prr5	mRNA	chr15:84681002-84703672	+	mmu:109270	Proline-rich protein 5
Scg2	-0.308991	0.040767	0.30667	5992.61	7305.74	6335.04	7182.28	6883.39	10257.7	down	6036	7397	6358	7938	6426	9853	81.0695	99.4256	87.4076	95.7983	92.5046	139.391	NM_009129.2	Scg2	mRNA	chr1:79434669-79440120	-	mmu:20254	Secretogranin-2
Phactr4	-0.30941	0.0472446	0.327883	277.987	306.175	370.657	389.968	365.272	427.881	down	280	310	372	431	341	411	2.04987	2.27125	2.78761	2.8352	2.6757	3.16933	NM_175306.4	Phactr4	mRNA	chr4:132355930-132422446	-	mmu:100169	Phosphatase and actin regulator 4
Cast	-0.310119	0.0319269	0.277617	313.728	256.792	278.989	326.632	353.489	373.745	down	316	260	280	361	330	359	2.72676	2.2883	2.38752	2.75711	3.21128	3.17664	NM_009817.4	Cast	mRNA	chr13:74692368-74808810	-	mmu:12380	Calpastatin
Adipor2	-0.310268	0.00636239	0.118232	2404.59	2258.78	2932.37	2912.54	3184.61	3322.07	down	2422	2287	2943	3219	2973	3191	19.5537	18.478	24.3201	23.3514	25.7255	27.1355	NM_197985.3	Adipor2	mRNA	chr6:119353765-119388686	-	mmu:68465	Adiponectin receptor protein 2
Slc25a33	-0.310981	0.000101866	0.00692365	1032.52	985.687	977.458	1210.62	1240.42	1265.95	down	1040	998	981	1338	1158	1216	18.6169	17.8788	17.9748	21.5213	22.2176	22.9279	NM_027460.2	Slc25a33	mRNA	chr4:149744036-149774277	-	mmu:70556	Solute carrier family 25 member 33
Nrde2	-0.311408	0.00471177	0.0991332	405.067	431.608	436.418	505.782	529.162	545.523	down	408	437	438	559	494	524	3.70678	3.97331	4.07316	4.56338	4.81037	5.01447	NM_183155.3	Nrde2	mRNA	chr12:100125452-100159648	-	mmu:217827	Protein NRDE2 homolog
Sh3bp5	-0.311664	0.0300131	0.269174	2807.67	3729.41	4384.11	4593.66	4381.12	4579.68	down	2828	3776	4400	5077	4090	4399	35.6038	47.5587	56.6809	57.4129	55.1698	58.3142	NM_011894.2	Sh3bp5	mRNA	chr14:31373785-31436065	-	mmu:24056	SH3 domain-binding protein 5
Atp11a	-0.311692	0.00251825	0.0661096	2108.73	2401.01	2365.43	2526.19	2890.04	3119.06	down	2124	2431	2374	2792	2698	2996	9.50411	10.8862	10.8732	11.2256	12.9394	14.1207	NM_015804.3	Atp11a	mRNA	chr8:12757014-12868728	+	mmu:50770	Probable phospholipid-transporting ATPase IH
Retsat	-0.312372	0.0078515	0.133871	542.075	574.819	658.613	783.554	704.835	715.218	down	546	582	661	866	658	687	6.11525	6.63368	7.59584	8.70346	7.92979	8.1221	NM_026159.4	Retsat	mRNA	chr6:72598475-72608425	+	mmu:67442	Retsat protein
Rara	-0.31255	0.0377242	0.295984	362.376	498.769	438.411	526.592	585.934	501.798	down	365	505	440	582	547	482	3.64342	5.04477	4.49561	5.22008	5.85218	5.0678	NM_009024.2	Rara	mRNA	chr11:98939711-98974942	+	mmu:19401	Retinoic acid receptor alpha
Kcnh2	-0.313787	0.0189885	0.214286	899.487	1091.37	1107.98	1203.38	1160.09	1488.74	down	906	1105	1112	1330	1083	1430	7.25035	8.84968	9.10869	9.56359	9.2891	12.0538	NM_013569.2	Kcnh2	mRNA	chr5:24319589-24351604	-	mmu:16511	Potassium voltage-gated channel subfamily H member 2
Zfp131	-0.314914	0.000986693	0.0349689	942.178	1068.65	983.436	1274.86	1291.84	1157.67	down	949	1082	987	1409	1206	1112	10.3108	11.7649	10.9765	13.7554	14.0439	12.7373	NM_028245.4	Zfp131	mRNA	chr13:119765187-119790805	-	mmu:72465	Zinc finger protein 131
Efemp2	-0.31538	0.0412572	0.308643	267.066	354.571	351.725	393.587	388.837	428.922	down	269	359	353	435	363	412	5.1209	6.81414	6.85295	7.41327	7.3791	8.23069	NM_021474.3	Efemp2	mRNA	chr19:5474740-5481853	+	mmu:58859	EGF-containing fibulin-like extracellular matrix protein 2
Syt12	-0.316718	0.0113942	0.163394	913.387	1149.64	860.88	1251.33	1216.86	1173.29	down	920	1164	864	1383	1136	1127	8.67821	10.9977	8.34211	11.722	11.4851	11.1975	NM_134164.5	Syt12	mRNA	chr19:4445908-4477447	-	mmu:171180	Synaptotagmin XII
Tcea1	-0.316965	0.0123492	0.170654	670.148	797.043	604.808	869.51	895.504	816.202	down	675	807	607	961	836	784	10.0248	11.7974	8.80739	12.5385	12.8377	11.968	NM_011541.4	Tcea1	mRNA	chr1:4857814-4897905	+	mmu:21399	Transcription elongation factor A protein 1
Amer3	-0.317135	0.0136222	0.178807	1124.86	1340.26	1370.04	1752.59	1669.97	1354.44	down	1133	1357	1375	1937	1559	1301	8.71393	10.4448	10.8245	13.386	12.8512	10.5394	NM_213727.2	Amer3	mRNA	chr1:34579657-34590944	+	mmu:211383	APC membrane recruitment protein 3
Itih5	-0.318581	0.00361876	0.0819565	1407.81	1545.69	1773.57	1831.31	2100.58	1964.51	down	1418	1565	1780	2024	1961	1887	6.06311	6.69681	7.79039	7.77621	8.98692	8.4986	NM_172471.2	Itih5	mRNA	chr2:10153571-10256529	+	mmu:209378	Inter-alpha-trypsin inhibitor heavy chain H5
Fkbp9	-0.318942	0.000291237	0.0142601	1385.96	1583.22	1398.93	1794.21	1892.77	1762.54	down	1396	1603	1404	1983	1767	1693	15.6715	18.0091	16.1329	20.0025	21.2606	20.0188	NM_012056.2	Fkbp9	mRNA	chr6:56832059-56879358	+	mmu:27055	Peptidyl-prolyl cis-trans isomerase FKBP9
Stk3	-0.319725	0.0266113	0.255719	418.966	441.485	566.945	564.593	604.144	613.192	down	422	447	569	624	564	589	4.89181	5.18559	6.75133	6.49949	7.00729	7.19165	NM_019635.2	Stk3	mRNA	chr15:34875673-35155750	-	mmu:56274	Serine/threonine-protein kinase 3
Sphkap	-0.319834	0.0183607	0.211238	5673.92	7407.47	8056.8	9657.8	8955.04	7770.57	down	5715	7500	8086	10674	8360	7464	23.6751	31.0936	34.287	39.7321	37.119	32.5689	NM_172430.3	Sphkap	mRNA	chr1:83254139-83408200	-	mmu:77629	A-kinase anchor protein SPHKAP
Pmepa1	-0.32068	0.00359397	0.0817327	903.459	862.229	734.339	1029.66	1093.67	999.431	down	910	873	737	1138	1021	960	6.77366	6.50325	5.61526	7.61136	8.14558	7.52679	NM_022995.3	Pmepa1	mRNA	chr2:173224458-173276533	-	mmu:65112	Protein TMEPAI
Sox17	-0.320721	0.049517	0.334664	207.498	172.841	216.216	258.772	250.656	235.283	down	209	175	217	286	234	226	2.17761	1.82476	2.31427	2.67755	2.61314	2.48027	NM_011441.5	Sox17	mRNA	chr1:4491390-4497354	-	mmu:20671	Transcription factor SOX-17
Galnt16	-0.320907	0.022809	0.236017	4941.22	6602.52	7565.58	7756.83	7606.43	8506.61	down	4977	6685	7593	8573	7101	8171	39.8195	53.5259	62.1816	61.6382	60.8922	68.8673	NM_001081421.1	Galnt16	mRNA	chr12:80518802-80601928	+	mmu:108760	Polypeptide N-acetylgalactosaminyltransferase 16
Plekhg5	-0.321674	0.00309295	0.0747386	2801.71	3025.21	3289.08	4217.26	3849.81	3324.15	down	2822	3063	3301	4661	3594	3193	23.1763	25.175	27.7494	34.3958	31.6359	27.6212	NM_001285999.1	Plekhg5	mRNA	chr4:152086858-152115390	+	mmu:269608	Pleckstrin homology domain-containing family G member 5
Tmem86a	-0.322008	0.0143684	0.185654	437.83	503.708	455.35	640.596	592.361	512.208	down	441	510	457	708	553	492	8.13573	9.41591	8.62967	11.7363	10.9345	9.56048	NM_026436.3	Tmem86a	mRNA	chr7:47050601-47054777	+	mmu:67893	Lysoplasmalogenase-like protein TMEM86A
Kif17	-0.32223	0.0105346	0.155564	462.65	502.72	416.491	625.215	553.799	547.605	down	466	509	418	691	517	526	4.66625	4.99291	4.20552	6.15299	5.44166	5.46112	NM_010623.4	Kif17	mRNA	chr4:138262232-138301492	+	mmu:16559	Kinesin-like protein KIF17
Tesc	-0.322249	0.0382239	0.297482	690.004	986.675	1012.33	1220.57	1043.33	1097.29	down	695	999	1016	1349	974	1054	22.7705	32.7557	34.0723	39.7135	34.2027	36.3735	NM_021344.3	Tesc	mRNA	chr5:118027743-118061878	+	mmu:57816	Tescalcin variant 1
Pex11a	-0.322577	0.0426876	0.313141	296.851	381.238	418.483	482.257	467.033	421.635	down	299	386	420	533	436	405	4.50688	5.82272	6.47998	7.21888	7.04377	6.43007	NM_011068.1	Pex11a	mRNA	chr7:79735957-79743080	-	mmu:18631	Putative uncharacterized protein
Mrpl48	-0.323377	0.000272574	0.0138002	1112.94	968.897	1069.13	1338.19	1301.48	1302.38	down	1121	981	1073	1479	1215	1251	9.04189	7.98381	8.90003	10.9507	10.6289	10.8275	NM_198831.2	Mrpl48	mRNA	chr7:100545751-100583102	-	mmu:52443	MCG2852, isoform CRA_a
Pgbd5	-0.3236	0.000801217	0.0289469	5554.78	6303.26	6619.01	8341.32	7741.4	7038.7	down	5595	6382	6643	9219	7227	6761	58.6572	66.9594	71.2862	86.8446	81.2069	74.66	NM_171824.2	Pgbd5	mRNA	chr8:124369049-124433936	-	mmu:209966	Protein Pgbd5
Pcdhga3	-0.325707	0.0475975	0.329071	268.059	380.25	293.935	408.064	373.841	398.731	down	270	385	295	451	349	383	6.07592	7.02599	6.20452	7.43362	6.93405	6.86719	NM_033586.2	Pcdhga3	mRNA	chr18:37674307-37841873	+	mmu:93711	Protocadherin gamma A3
Xrcc5	-0.326161	0.00364337	0.082169	469.6	435.559	469.299	597.166	592.361	533.03	down	473	441	471	660	553	512	6.25341	5.83483	6.37377	7.84039	7.83601	7.12987	NM_009533.2	Xrcc5	mRNA	chr1:72307421-72394952	+	mmu:22596	X-ray repair cross-complementing protein 5
Lonrf3	-0.326622	0.038121	0.297019	225.368	238.027	257.068	304.917	335.279	263.392	down	227	241	258	337	313	253	2.63409	2.79869	3.06439	3.51376	3.89281	3.0923	NM_028894.1	Lonrf3	mRNA	chrx:36328353-36362341	+	mmu:74365	LON peptidase N-terminal domain and RING finger protein 3
Klf15	-0.328279	0.00132921	0.0445615	910.408	936.304	1064.14	1134.62	1253.28	1268.03	down	917	948	1068	1254	1170	1218	12.48	12.9118	14.8777	15.3349	17.0665	17.4602	NM_023184.3	Klf15	mRNA	chr6:90462674-90475238	+	mmu:66277	Krueppel-like factor 15
Ccdc30	-0.328987	0.0356508	0.29022	280.966	365.435	390.585	409.873	442.396	450.785	down	283	370	392	453	413	433	3.77247	4.93601	5.34867	5.42595	5.90071	6.14993	NM_029286.2	Ccdc30	mRNA	chr4:119323841-119415521	-	mmu:73332	Coiled-coil domain-containing protein 30
Hectd2	-0.330429	0.0484364	0.331667	729.717	781.241	1098.02	1236.86	1036.9	1005.68	down	735	791	1102	1367	968	966	5.24784	5.65203	8.0537	8.77001	7.40769	7.26486	NM_172637.3	Hectd2	mRNA	chr19:36554669-36621135	+	mmu:226098	Probable E3 ubiquitin-protein ligase HECTD2
Tmem108	-0.331324	0.00471523	0.0991332	634.407	749.636	756.259	967.228	824.807	899.488	down	639	759	759	1069	770	864	6.03939	7.17906	7.35234	9.07837	7.80004	8.60126	NM_178638.4	Tmem108	mRNA	chr9:103482947-103692807	-	mmu:81907	MKIAA1690 protein
A730017C20Rik	-0.331649	0.0296379	0.268345	922.322	991.613	1054.18	1159.95	1033.69	1541.83	down	929	1004	1058	1282	965	1481	16.4211	17.7604	19.1422	20.3616	18.2821	27.5738	NM_173759.5	A730017C20Rik	mRNA	chr18:59062494-59075824	+	mmu:225583	Protein A730017C20Rik
Prkcq	-0.331707	0.00531776	0.106534	342.52	330.867	338.772	409.873	416.688	447.662	down	345	335	340	453	389	430	3.25251	3.16067	3.28094	3.83739	3.93064	4.26997	NM_008859.2	Prkcq	mRNA	chr2:11172108-11301222	+	mmu:18761	Protein kinase C theta type
[truncated: 672 more rows]
