# Supplementary material for: Characterization of the chromatin accessibility in an Alzheimer’s disease (AD) mouse model
Source: Alzheimers Res Ther. 2020 Mar 23;12:29. doi: 10.1186/s13195-020-00598-2 (PMC7092509; doi:10.1186/s13195-020-00598-2)
Supplement: Supplementary file 11 — Additional file 11. [file 13195_2020_598_MOESM11_ESM.xlsx]

## Sheet: Sheet1
PeakID	Chr	Start	End	Strand	Peak Score	Annotation	Distance to TSS	Nearest PromoterID
peaks47519	chr3	159494822	159495644	+	23.2872	promoter-TSS (Depdc1a)	-200	Depdc1a
peaks71704	chrX	164979923	164980913	+	22.2536	promoter-TSS (Fancb)	-43	Mospd2
peaks40066	chr2	104742535	104743218	+	17.4631	promoter-TSS (Depdc7)	-75	Depdc7
peaks16138	chr12	65075473	65075913	+	14.6876	promoter-TSS (Fancm)	87	Fancm
peaks56215	chr6	5495951	5497097	+	12.7351	promoter-TSS (Pdk4)	-246	Pdk4
peaks21081	chr13	104863606	104864048	+	11.9023	promoter-TSS (Fam159b)	66	Fam159b
peaks5205	chr1	172340718	172341207	+	10.6793	promoter-TSS (Kcnj10)	-248	Kcnj10
peaks23254	chr14	61599270	61599740	+	10.6684	promoter-TSS (Trim13)	-7	Trim13
peaks410	chr1	17726972	17727973	+	10.4955	promoter-TSS (Crispld1)	55	Crispld1
peaks51659	chr4	147940282	147940756	+	8.84957	promoter-TSS (2510039O18Rik)	-376	2510039O18Rik
peaks45349	chr3	100489303	100489828	+	8.32466	promoter-TSS (Fam46c)	-373	Fam46c
peaks71125	chrX	79517152	79517670	+	7.62576	promoter-TSS (Gm7173)	-126	Gm7173
peaks64863	chr8	56294115	56295061	+	7.6152	promoter-TSS (Hpgd)	36	Hpgd
peaks44109	chr3	63850910	63851640	+	7.24954	promoter-TSS (Plch1)	-284	Plch1
peaks38833	chr2	65363953	65364275	+	7.06274	promoter-TSS (Slc38a11)	-88	Slc38a11
peaks71776	chrX	169827039	169827285	+	7.03751	promoter-TSS (Mid1)	-47527	4933400A11Rik
peaks58074	chr6	65671360	65671989	+	6.74085	promoter-TSS (Ndnf)	63	Ndnf
peaks69371	chr9	81632461	81633055	+	6.55319	promoter-TSS (Htr1b)	-206	Htr1b
peaks71571	chrX	152769474	152769747	+	6.05271	promoter-TSS (Shroom2)	-12311	Gpr143
peaks67382	chr9	6168218	6168718	+	5.9274	promoter-TSS (Pdgfd)	-144	Pdgfd
peaks10691	chr11	9118108	9118800	+	4.68867	promoter-TSS (Upp1)	-53	Upp1
peaks44733	chr3	82876181	82876640	+	4.09915	promoter-TSS (Rbm46os)	73	Rbm46
peaks10721	chr11	11113676	11114440	+	4.07972	promoter-TSS (Vwc2)	42	Vwc2
peaks47940	chr4	14929912	14930360	+	3.94547	promoter-TSS (Gm11837)	-505	Gm11837
peaks19031	chr13	40733941	40734209	+	3.70327	promoter-TSS (Tfap2a)	845	Tfap2a
peaks19479	chr13	53472545	53472825	+	2.61034	promoter-TSS (Msx2)	95	Msx2
peaks27608	chr15	83526599	83527021	+	2.54226	promoter-TSS (Bik)	-52	Bik
peaks34568	chr18	60375328	60375623	+	2.39632	promoter-TSS (Iigp1)	-554	Iigp1
peaks36935	chr19	57008390	57008623	+	2.35451	promoter-TSS (Afap1l2)	69	Afap1l2
peaks45101	chr3	92574128	92574370	+	2.35451	promoter-TSS (Ivl)	-514	Ivl
peaks42842	chr3	19531094	19531308	+	1.47427	promoter-TSS (Dnajc5b)	22606	Dnajc5b
peaks45002	chr3	89101474	89102376	+	37.6531	promoter-TSS (Fdps)	42	Fdps
peaks37571	chr2	25546805	25547159	+	32.0466	promoter-TSS (Traf2)	-42	Traf2
peaks12248	chr11	59662039	59662692	+	29.975	promoter-TSS (Mprip)	-130	Mprip
peaks50849	chr4	119320386	119321037	+	29.8649	promoter-TSS (Ppih)	-188	Ppih
peaks12297	chr11	60728113	60728748	+	27.6039	promoter-TSS (Mir5100)	32	Mief2
peaks60845	chr7	3703734	3704545	+	26.6587	promoter-TSS (Rps9)	98	Rps9
peaks13288	chr11	95666548	95667274	+	25.2387	promoter-TSS (Phb)	-46	Phb
peaks62549	chr7	101663514	101664039	+	24.8623	promoter-TSS (Clpb)	8	Clpb
peaks55378	chr5	123720532	123721560	+	23.8592	promoter-TSS (Zcchc8)	-2	Zcchc8
peaks61247	chr7	30090133	30091024	+	23.6686	promoter-TSS (Zfp566)	-68	Zfp566
peaks66659	chr8	110846384	110847401	+	22.8934	promoter-TSS (Sf3b3)	-89	Sf3b3
peaks61625	chr7	55961965	55962763	+	22.8864	promoter-TSS (A230056P14Rik)	129	Nipa2
peaks55408	chr5	124439620	124440403	+	22.854	promoter-TSS (Setd8)	81	Setd8
peaks29039	chr16	30587387	30588190	+	21.5403	promoter-TSS (Lsg1)	-199	Lsg1
peaks36717	chr19	46356546	46357259	+	21.0297	promoter-TSS (Tmem180)	22	Tmem180
peaks63393	chr7	141949185	141949799	+	20.8281	promoter-TSS (Brsk2)	-259	Brsk2
peaks55327	chr5	122421908	122422750	+	20.6797	promoter-TSS (Anapc7)	-115	Anapc7
peaks40646	chr2	120567363	120568067	+	19.7568	promoter-TSS (Snap23)	44	Snap23
peaks37674	chr2	28467939	28468308	+	19.4686	promoter-TSS (Mrps2)	57	Mrps2
peaks61178	chr7	28311741	28312395	+	19.3245	promoter-TSS (Timm50)	-22	Timm50
peaks28356	chr16	3872159	3872720	+	19.1947	promoter-TSS (Zfp597)	-65	Zfp597
peaks55773	chr5	138619357	138620089	+	18.7374	promoter-TSS (Zfp68)	20	Zfp68
peaks63363	chr7	141060453	141061192	+	18.3198	promoter-TSS (B4galnt4)	-452	B4galnt4
peaks13328	chr11	97361984	97362389	+	18.0528	promoter-TSS (Socs7)	-365	Socs7
peaks42467	chr2	180966763	180967458	+	17.3459	promoter-TSS (Arfgap1)	-115	Arfgap1
peaks28615	chr16	13940322	13941060	+	17.182	promoter-TSS (Mpv17l)	26	Mpv17l
peaks12831	chr11	78511896	78512383	+	16.5385	promoter-TSS (Tmem199)	29	Tmem199
peaks63331	chr7	139833694	139834595	+	16.223	promoter-TSS (Adgra1)	-30	Adgra1
peaks61102	chr7	25219638	25220109	+	16.0677	promoter-TSS (Dedd2)	-14	Dedd2
peaks67084	chr8	123318516	123318821	+	15.8525	promoter-TSS (Fanca)	-92	Fanca
peaks14011	chr11	116490015	116490902	+	15.6471	promoter-TSS (Prpsap1)	-112	Prpsap1
peaks61066	chr7	24133664	24134414	+	14.9634	promoter-TSS (Zfp235)	-124	Zfp235
peaks63294	chr7	138845639	138846445	+	14.8426	promoter-TSS (Ppp2r2d)	225	Mapk1ip1
peaks55770	chr5	138263734	138264292	+	14.3471	promoter-TSS (BC037034)	-32	6330418K02Rik
peaks33660	chr18	35552946	35553922	+	14.317	promoter-TSS (Snhg4)	24	Snhg4
peaks60166	chr6	129237793	129238519	+	13.9226	promoter-TSS (2310001H17Rik)	326	2310001H17Rik
peaks41919	chr2	157204451	157205153	+	13.706	promoter-TSS (Rbl1)	-268	Rbl1
peaks35749	chr19	5636756	5637976	+	13.6837	promoter-TSS (Rela)	-124	Rela
peaks36585	chr19	41895799	41896481	+	13.4724	promoter-TSS (Rrp12)	13	Rrp12
peaks37812	chr2	32095354	32095996	+	12.9152	promoter-TSS (Ppapdc3)	24	Ppapdc3
peaks55536	chr5	129583846	129584456	+	12.4145	promoter-TSS (Mmp17)	-63	Mmp17
peaks10530	chr11	4637103	4638196	+	12.3166	promoter-TSS (Ascc2)	-144	Ascc2
peaks12340	chr11	62458118	62458695	+	11.9194	promoter-TSS (Pigl)	-54	Pigl
peaks42063	chr2	163658225	163658808	+	11.8899	promoter-TSS (Pkig)	-13373	Serinc3
peaks65850	chr8	85082864	85083681	+	11.8236	promoter-TSS (Man2b1)	3	Man2b1
peaks12977	chr11	83964091	83964759	+	11.5378	promoter-TSS (Synrg)	-6	Synrg
peaks51227	chr4	132074872	132075604	+	10.9351	promoter-TSS (Epb4.1)	-3141	Epb4.1
peaks55152	chr5	115564714	115565299	+	10.3572	promoter-TSS (Gcn1l1)	-257	Gcn1l1
peaks40562	chr2	118663002	118664223	+	10.1952	promoter-TSS (Pak6)	-13634	Pak6
peaks45061	chr3	90220106	90220820	+	9.92804	promoter-TSS (Rab13)	6748	Rab13
peaks31021	chr17	24205266	24206004	+	9.91048	promoter-TSS (Tbc1d24)	-73	Tbc1d24
peaks36940	chr19	57118541	57119335	+	9.76388	promoter-TSS (Ablim1)	78693	Ablim1
peaks55275	chr5	121009433	121009776	+	9.53684	promoter-TSS (Rph3a)	-1120	Rph3a
peaks36658	chr19	44407843	44408438	+	9.07428	promoter-TSS (Scd1)	-431	Scd1
peaks55087	chr5	113992989	113994369	+	8.91086	promoter-TSS (Ssh1)	78	Ssh1
peaks55890	chr5	142817746	142818323	+	8.90472	promoter-TSS (Tnrc18)	-647	Tnrc18
peaks37842	chr2	32586902	32587379	+	8.59306	promoter-TSS (St6galnac4)	62	St6galnac4
peaks28689	chr16	17646249	17646759	+	8.3996	promoter-TSS (Ccdc74a)	34	Ccdc74a
peaks57565	chr6	48048123	48048809	+	8.3573	promoter-TSS (Zfp777)	-352	Zfp777
peaks68782	chr9	58822499	58823111	+	7.80709	promoter-TSS (Hcn4)	-707	Hcn4
peaks12208	chr11	58171468	58171941	+	7.43877	promoter-TSS (Mrpl22)	50	Mrpl22
peaks36654	chr19	44332154	44332737	+	6.95914	promoter-TSS (Scd4)	-881	Scd4
peaks35771	chr19	5877935	5878462	+	6.61615	promoter-TSS (Slc25a45)	-268	Slc25a45
peaks49962	chr4	86669772	86670307	+	6.40485	promoter-TSS (Plin2)	20	Plin2
peaks28703	chr16	18052612	18053095	+	6.40485	promoter-TSS (Dgcr6)	-7	Dgcr6
peaks12306	chr11	61022277	61022965	+	6.31418	promoter-TSS (Kcnj12)	-43183	Kcnj12
peaks12272	chr11	60139260	60140175	+	6.15175	promoter-TSS (Rai1)	34704	Rai1
peaks63361	chr7	140956364	140956632	+	5.89377	promoter-TSS (Ifitm2)	-537	Ifitm2
peaks59707	chr6	115994994	115995320	+	5.52496	promoter-TSS (Plxnd1)	-152	Plxnd1
peaks70830	chrX	41401431	41401805	+	5.36421	promoter-TSS (Gria3)	89	Gria3
peaks54524	chr5	93044933	93045638	+	5.35552	promoter-TSS (Sowahb)	-263	Sowahb
peaks61159	chr7	27653594	27654002	+	5.31547	promoter-TSS (Ttc9b)	-126	Ttc9b
peaks3840	chr1	134332850	134333186	+	4.85439	promoter-TSS (Ppfia4)	-90	Ppfia4
peaks31096	chr17	25828818	25829303	+	4.74793	promoter-TSS (Jmjd8)	17	Jmjd8
peaks63152	chr7	130577060	130577272	+	4.55108	promoter-TSS (Tacc2)	-318	Tacc2
peaks10479	chr11	3288679	3288993	+	4.20897	promoter-TSS (Patz1)	-295	Patz1
peaks8498	chr10	77903003	77903579	+	3.76176	promoter-TSS (Lrrc3)	-755	Lrrc3
peaks51027	chr4	125490104	125490446	+	3.62431	promoter-TSS (Grik3)	-556	Grik3
peaks9178	chr10	95415694	95416162	+	3.56944	promoter-TSS (Socs2)	284	Socs2
peaks61170	chr7	28168903	28169310	+	2.22065	promoter-TSS (Fbl)	-642	Fbl
peaks30794	chr17	8526011	8526248	+	2.18539	promoter-TSS (Pde10a)	91706	T
